# Supplementary material for: Amplitude synchronization of spontaneous activity of medial and lateral temporal gyri reveals altered thalamic connectivity in patients with temporal lobe epilepsy
Source: Sci Rep. 2022 Nov 1;12:18389. doi: 10.1038/s41598-022-23297-4 (PMC9626490; doi:10.1038/s41598-022-23297-4)
Supplement: Supplementary file 1 — Supplementary Information. [file 41598_2022_23297_MOESM1_ESM.zip]

Archive with 7 entries (7 files):
- Final Raw Data/controls_volume_data_neg_mask.ods
- Final Raw Data/controls_volume_data_pos_mask.ods
- Final Raw Data/LMTS_volume_data_neg_mask.ods
- Final Raw Data/LMTS_volume_data_pos_mask.ods
- Final Raw Data/Patient Demographics Raw Data.xlsx
- Final Raw Data/RMTS_volume_data_neg_mask.ods
- Final Raw Data/RMTS_volume_data_pos_mask.ods
