# Supplementary material for: Amplitude synchronization of spontaneous activity of medial and lateral temporal gyri reveals altered thalamic connectivity in patients with temporal lobe epilepsy
Source: Sci Rep. 2022 Nov 1;12:18389. doi: 10.1038/s41598-022-23297-4 (PMC9626490; doi:10.1038/s41598-022-23297-4)
Supplement: Supplementary file 1 — Supplementary Information. [file 41598_2022_23297_MOESM1_ESM.zip › Final Raw Data/controls_volume_data_neg_mask.ods]

## Sheet: volratio_Rl_mask_(row_2)
patient number	'total brain'	'left thalamus'	'right thalamus'	'total thalamus'	'brainstem'	'left cerebellum'	'right cerebellum'	'left supratentorial'	'right supratentorial'	'left mesial'	'right mesial'	'left lateral'	'right lateral'	'left temporal'	'right temporal'	'left insula'	'right insula'
1	0.222857309	0.036906854	0.037735849	0.037284895	0.114229765	0.178633975	0.10328415	0.262775067	0.212067186	0.021520803	0.020134228	0.077103902	0.040020523	0.063385269	0.035363458	0.401442308	0.104225352
2	0.289356888	0.886187845	0.89010989	0.887808042	0.575033201	0.471162791	0.335631193	0.167430492	0.095135024	0.535483871	0.184911243	0.110679612	0.033373063	0.22680776	0.076890399	0.377737226	0.109936575
3	0.365845649	0.594752187	0.451838879	0.529832936	0.643967432	0.256640221	0.288212928	0.340016367	0.320720529	0.294610778	0.382716049	0.265600825	0.166666667	0.274333093	0.225146199	0.550724638	0.38410596
4	0.108574422	0.020790021	0	0.011025358	0.026627219	0.263694268	0.021947874	0.181233933	0.045114766	0.02832244	0	0.186672968	0.000591017	0.158446602	0.000455789	0.041269841	0
5	0.272897266	0.838565022	0.743455497	0.79468599	0.680589681	0.400742115	0.210423453	0.076584138	0.264856356	0.223157895	0.505769231	0.022199277	0.013024602	0.061774461	0.111839568	0.25382263	0.747126437
6	0.18486751	0.019169329	0.0016	0.010391687	0.013524937	0.219806763	0.070244328	0.31419691	0.113014574	0.007662835	0.001712329	0.372171401	0.012462908	0.298961139	0.009695901	0.272463768	0
7	0.114873319	0.228215768	0.070559611	0.155655095	0.14893617	0.375151515	0.103526735	0.121335684	0.070088044	0.031189084	0.018072289	0.214239059	0.008050089	0.168297456	0.011138614	0.06440678	0
8	0.15585954	0.204892966	0.006884682	0.111740891	0.003934426	0.337861372	0.074304539	0.235787202	0.105627188	0.198742138	0.001481481	0.229291204	0.002942619	0.221549251	0.002579219	0.036613272	0
9	0.182008964	0.203501094	0.058962264	0.133938706	0.518518519	0.392661324	0.389732143	0.118569828	0.128039082	0.084437086	0.140794224	0.030103996	0.002814919	0.043603455	0.041518987	0.02676399	0.059748428
10	0.09652918	0.743150685	0.362962963	0.587462083	0.020122485	0.143591942	0.10189678	0.091966081	0.053621643	0.052173913	0.077380952	0.025580294	0.007861635	0.031273269	0.02238806	0.017857143	0
11	0.221433243	0.692592593	0.258196721	0.486381323	0.037037037	0.195833333	0.019895288	0.310764504	0.149836724	0.085051546	0.046153846	0.180952381	0.007481297	0.159726184	0.016949153	0.252631579	0.012552301
12	0.209950031	0.313543599	0.1021611	0.210877863	0.210879785	0.448618785	0.258770406	0.216030008	0.134490062	0.276785714	0.215477997	0.10990841	0.013339921	0.14638907	0.062989191	0.37254902	0.071925754
13	0.294205709	0.788124157	0.665217391	0.728860936	0.455512573	0.614763552	0.445019405	0.232013496	0.156219297	0.213207547	0.152985075	0.324963072	0.070254111	0.301835221	0.087691703	0.577395577	0.291777188
14	0.078912547	0.076335878	0.007168459	0.040665434	0.099665552	0.260981912	0.3408867	0.070237889	0.011348641	0.167091837	0.050898204	0.015682657	0.001427212	0.055894309	0.013357401	0.15037594	0
15	0.195008572	0.435849057	0.178733032	0.318930041	0.054148472	0.275876289	0.18680377	0.222712139	0.154493229	0.169072165	0.050458716	0.12639821	0.006460876	0.13550374	0.016949153	0.206549118	0.045801527
16	0.268725361	0.196078431	0.083844581	0.141141141	0.423441734	0.629547471	0.557228916	0.253141108	0.195728403	0.260542169	0.132867133	0.163343233	0.057170543	0.184707051	0.073596358	0.111702128	0.012820513
mean	0.203869094	0.392415968	0.244964432	0.324167651	0.251635562	0.341597977	0.219238038	0.200924678	0.138150047	0.165565739	0.123863312	0.153430656	0.027746375	0.158280458	0.050534322	0.23214406	0.115001252
sd	0.081134536	0.316405729	0.293186355	0.300671265	0.251175685	0.145823939	0.161771083	0.086685863	0.081266127	0.1390639	0.144290458	0.109330082	0.042525067	0.090225734	0.057607279	0.183580806	0.202217126

## Sheet: volratio_Rm_mask
patient number	'total brain'	'left thalamus'	'right thalamus'	'total thalamus'	'brainstem'	'left cerebellum'	'right cerebellum'	'left supratentorial'	'right supratentorial'	'left mesial'	'right mesial'	'left lateral'	'right lateral'	'left temporal'	'right temporal'	'left insula'	'right insula'
1	0.216155051	0.012302285	0.025157233	0.018164436	0.030678851	0.183012259	0.100904331	0.258447657	0.220700009	0.00286944	0.001677852	0.108133521	0.082606465	0.082152975	0.063654224	0.021634615	0.005633803
2	0.229396919	0.027624309	0.010989011	0.02075227	0.023240372	0.257209302	0.277897458	0.24574804	0.224180581	0.015483871	0.00739645	0.239320388	0.23659118	0.178130511	0.170773152	0.100364964	0.078224101
3	0.103579639	0.008746356	0.028021016	0.017501989	0.024426351	0.051397033	0.063498099	0.150879705	0.132061394	0.009580838	0.00617284	0.104693141	0.181557847	0.076063446	0.134085213	0.014492754	0.066225166
4	0.162984872	0.051975052	0.05399061	0.05292172	0.256410256	0.385350318	0.16255144	0.187574979	0.093747252	0.074074074	0	0.152646503	0.044917258	0.138640777	0.034639927	0.276190476	0.006097561
5	0.351509032	0	0	0	0.002457002	0.241805813	0.428013029	0.470939992	0.377016922	0.012631579	0.007692308	0.443985545	0.427399904	0.359038143	0.343231778	0.137614679	0.00862069
6	0.111975713	0	0.0288	0.014388489	0.002535926	0.235748792	0.071989529	0.167199927	0.070399727	0.007662835	0	0.149735195	0.010682493	0.121200462	0.00793301	0.002898551	0
7	0.09305599	0.037344398	0.00243309	0.021276596	0	0.137575758	0.091581342	0.129601058	0.090361446	0	0	0.035271065	0.038461538	0.026418787	0.026608911	0.077966102	0.030188679
8	0.104780708	0	0	0	0.004590164	0.130964821	0.143118594	0.131546186	0.114763897	0	0	0.078138343	0.082883767	0.05833599	0.062269713	0	0.007978723
9	0.136373337	0.041575492	0	0.021566402	0.021481481	0.127372417	0.164732143	0.188346745	0.139627357	0	0.001805054	0.122058019	0.127375088	0.091731798	0.092151899	0.053527981	0.044025157
10	0.045989168	0	0	0	0.149606299	0.015002143	0.087340097	0.033831629	0.051100553	0.006956522	0	0.014684983	0.01572327	0.013030529	0.012437811	0.026785714	0.04815864
11	0.237176493	0	0.004098361	0.001945525	0.004115226	0.0825	0.048167539	0.327307102	0.268274303	0.059278351	0.002564103	0.158241758	0.100581879	0.136337707	0.07658506	0.024561404	0
12	0.102312754	0.040816327	0.001964637	0.021946565	0.022162525	0.119705341	0.124348732	0.118502641	0.115672858	0	0.001517451	0.107410491	0.136363636	0.083929733	0.103242639	0	0
13	0.051750536	0	0.013043478	0.006289308	0.016441006	0.096309112	0.105433376	0.074129205	0.040675968	0	0	0.007385524	0.028400598	0.005857087	0.022414471	0	0
14	0.076236016	0	0	0	0.004013378	0.081395349	0.125123153	0.139260288	0.041347761	0	0	0.062269373	0.069457659	0.045731707	0.052707581	0	0
15	0.115488593	0.050943396	0.002262443	0.028806584	0.040174672	0.204536082	0.181233933	0.12264915	0.117459992	0.030927835	0.018348624	0.129753915	0.183776023	0.10866696	0.14434117	0	0
16	0.211535165	0.107843137	0.022494888	0.066066066	0.051490515	0.128216504	0.126075731	0.271665593	0.258766337	0.006024096	0.008741259	0.124310564	0.039244186	0.098311817	0.03262519	0.117021277	0.007692308
mean	0.146893749	0.023698172	0.012078423	0.018226622	0.040864002	0.154881315	0.143875533	0.188601868	0.147259772	0.01409309	0.003494746	0.127377396	0.112876424	0.101473652	0.086231359	0.053316157	0.018927802
sd	0.082112942	0.030244746	0.015613845	0.018967769	0.067844502	0.092686226	0.093797369	0.10688695	0.096000131	0.022244572	0.005063617	0.102773094	0.106828372	0.083367122	0.084153565	0.075035758	0.026086381

## Sheet: volratio_Ll_mask
patient number	'total brain'	'left thalamus'	'right thalamus'	'total thalamus'	'brainstem'	'left cerebellum'	'right cerebellum'	'left supratentorial'	'right supratentorial'	'left mesial'	'right mesial'	'left lateral'	'right lateral'	'left temporal'	'right temporal'	'left insula'	'right insula'
1	0.21345674	0.038664323	0.035639413	0.037284895	0.227806789	0.107267951	0.118039029	0.210754074	0.239279347	0.014347202	0.010067114	0.02538787	0.078501796	0.02266289	0.062475442	0.052884615	0.171830986
2	0.324659879	0.755801105	0.93877551	0.831387808	0.565073041	0.325581395	0.391641534	0.115795906	0.246856318	0.317419355	0.392011834	0.012621359	0.168057211	0.095943563	0.232370433	0.162408759	0.355179704
3	0.274975369	0.28425656	0.469352014	0.368337311	0.464840859	0.070714039	0.17148289	0.231689853	0.309955233	0.135329341	0.134259259	0.08612687	0.285223368	0.100937275	0.244360902	0.295652174	0.235099338
4	0.144190775	0.006237006	0.251173709	0.121278942	0.130177515	0.194267516	0.628943759	0.031448158	0.196024976	0	0.039840637	0.003780718	0.220449173	0.003106796	0.179124886	0	0.149390244
5	0.221212461	0.780269058	0.981675393	0.873188406	0.304668305	0.079158936	0.07752443	0.030318926	0.290240063	0.016842105	0.553846154	0.001548787	0.05065123	0.004560531	0.151561897	0.067278287	0.902298851
6	0.18831609	0.001597444	0.0096	0.005595524	0.006762468	0.079710145	0.286649215	0.087119481	0.322850081	0.022988506	0.135273973	0.017332691	0.505637982	0.018468642	0.410312913	0	0.380352645
7	0.130239287	0.018672199	0.01946472	0.019036954	0.038500507	0.089090909	0.224118316	0.099845713	0.189874884	0.001949318	0.030120482	0.007838014	0.19588551	0.006360078	0.14480198	0.016949153	0.169811321
8	0.148723734	0.058103976	0.232358003	0.140080972	0.01442623	0.013584117	0.224011713	0.096107561	0.260780463	0	0	0.002134927	0.262873958	0.00159388	0.197494473	0	0.260638298
9	0.163370563	0.094091904	0.016509434	0.056753689	0.382962963	0.401518347	0.393303571	0.103493939	0.120995228	0.01986755	0.084837545	0.009304871	0.00140746	0.011929247	0.024810127	0	0.006289308
10	0.082972791	0	0.019753086	0.008088979	0.016622922	0.045435062	0.054256727	0.07623044	0.140211384	0	0.009920635	0.007105637	0.02672956	0.005584512	0.023217247	0.006696429	0.014164306
11	0.216060917	0.166666667	0.528688525	0.338521401	0.008230453	0.2525	0.392670157	0.141557367	0.300050239	0.046391753	0.087179487	0.008058608	0.142144638	0.016543069	0.12868801	0.021052632	0.050209205
12	0.09854463	0	0.053045187	0.025763359	0.003357958	0.095027624	0.342827371	0.02633392	0.158276312	0	0.069802731	0	0.020750988	0	0.032799105	0	0.083526682
13	0.251301419	0.71120108	0.868115942	0.786862334	0.208897485	0.273933103	0.656532988	0.076312395	0.237865985	0.081132075	0.141791045	0.005908419	0.220229198	0.021475986	0.203696422	0.061425061	0.421750663
14	0.075694695	0.078244275	0.134408602	0.107208872	0.218060201	0.198966408	0.422167488	0.012849453	0.034573766	0.053571429	0.092814371	0.001383764	0.039486204	0.015243902	0.05234657	0	0.043360434
15	0.144929447	0.164150943	0.192307692	0.176954733	0.055895197	0.206185567	0.137960583	0.120489517	0.171830119	0.084536082	0.064220183	0.053131991	0.025843503	0.05983282	0.034991799	0.219143577	0.255725191
16	0.246186368	0.401960784	0.169734151	0.288288288	0.365176152	0.663265306	0.56454389	0.199581186	0.171262353	0.210843373	0.085664336	0.074671192	0.042635659	0.104601125	0.051972686	0.026595745	0
mean	0.182802198	0.222494833	0.307537586	0.261539529	0.18821619	0.193512902	0.317917104	0.103745493	0.211932922	0.062826131	0.120728112	0.019770983	0.142906715	0.03055277	0.135939056	0.058130402	0.218726698
sd	0.071481946	0.284151721	0.34557181	0.304917528	0.183786565	0.166325751	0.189753574	0.066127696	0.078564042	0.089642768	0.14744156	0.027065539	0.135942577	0.037459503	0.10716799	0.089563115	0.227782395

## Sheet: volratio_Lm_mask
patient number	'total brain'	'left thalamus'	'right thalamus'	'total thalamus'	'brainstem'	'left cerebellum'	'right cerebellum'	'left supratentorial'	'right supratentorial'	'left mesial'	'right mesial'	'left lateral'	'right lateral'	'left temporal'	'right temporal'	'left insula'	'right insula'
1	0.209220681	0.040421793	0.012578616	0.027724665	0.30613577	0.128283713	0.10328415	0.218672314	0.215069907	0.005738881	0.001677852	0.052186178	0.081067214	0.04072238	0.062475442	0.004807692	0.025352113
2	0.233632118	0.026519337	0.010989011	0.020103761	0.025896414	0.255813953	0.280913399	0.210306549	0.274891775	0.015483871	0.028106509	0.214563107	0.247914184	0.160141093	0.184791844	0.087591241	0.126849894
3	0.141247947	0	0	0	0.090303479	0.029665402	0.08973384	0.170826514	0.231613728	0.015568862	0.018518519	0.110881898	0.241695304	0.082191781	0.18128655	0	0.112582781
4	0.164094032	0.058212058	0.20657277	0.127894157	0.307692308	0.162420382	0.220164609	0.063239075	0.238237622	0	0.057768924	0.024102079	0.154846336	0.019805825	0.132634458	0.06031746	0.149390244
5	0.14301208	0	0	0	0.018427518	0.15275201	0.359609121	0.112568191	0.189590712	0	0.005769231	0.056272586	0.149541727	0.045190713	0.120709603	0.009174312	0.063218391
6	0.060394376	0.003194888	0.0544	0.028776978	0.049873204	0.0352657	0.012652705	0.039491727	0.096394784	0.005747126	0	0.027924892	0.021364985	0.023470566	0.01586602	0	0.062972292
7	0.087738505	0	0.00243309	0.001119821	0.018237082	0.038181818	0.08930603	0.074167952	0.146663577	0	0	0.002612671	0.086762075	0.001956947	0.060024752	0.027118644	0.162264151
8	0.109688337	0.029051988	0.003442341	0.017004049	0.02295082	0.053988157	0.220351391	0.086646195	0.173085134	0	0	0.03116994	0.224619912	0.023270641	0.168754606	0	0.053191489
9	0.135875365	0.039387309	0.021226415	0.030646992	0.195555556	0.144664698	0.170982143	0.154222267	0.138832084	0	0.001805054	0.074986316	0.099225897	0.056355409	0.071898734	0.068126521	0.08490566
10	0.095599782	0	0	0	0.147856518	0.094727818	0.116453463	0.066351954	0.148453408	0	0.001984127	0.009474183	0.079140461	0.007446016	0.063018242	0.006696429	0.133144476
11	0.274595908	0	0	0	0.002057613	0.198333333	0.265968586	0.282169443	0.374026626	0.043814433	0.023076923	0.063736264	0.144638404	0.059326868	0.114877589	0.010526316	0.029288703
12	0.11124157	0.044526902	0.00589391	0.025763359	0.24110141	0.078084715	0.140673845	0.078695552	0.163571196	0	0	0.057868443	0.187252964	0.045217957	0.141259784	0	0.004640371
13	0.172161546	0	0	0	0.030947776	0.18627451	0.180465718	0.191227548	0.239831008	0.013207547	0.067164179	0.096996553	0.14449427	0.079656384	0.128195045	0.002457002	0.031830239
14	0.071875376	0	0	0	0.027424749	0.013781223	0.061083744	0.059819413	0.130289434	0	0.013473054	0.055350554	0.111798287	0.040650407	0.088086643	0	0.056910569
15	0.126302255	0.005660377	0.024886878	0.014403292	0.013973799	0.172783505	0.162810626	0.127958247	0.160135412	0.041237113	0.119266055	0.152684564	0.218234027	0.128904531	0.194641881	0.005037783	0.080152672
16	0.311660858	0.168627451	0.08793456	0.129129129	0.008807588	0.087400177	0.080895009	0.367590206	0.411938157	0.003012048	0.024475524	0.324140857	0.281976744	0.253558424	0.226100152	0.308510638	0.253846154
mean	0.153021296	0.025975131	0.026897349	0.026410388	0.0942026	0.11452632	0.159709274	0.143997072	0.208289035	0.008988118	0.022692872	0.084684443	0.154660799	0.066741621	0.122163834	0.036897752	0.089408762
sd	0.071965632	0.043039523	0.053659471	0.041611599	0.109282369	0.071162955	0.091897034	0.091777384	0.086630865	0.014281082	0.0329874	0.083981589	0.073537404	0.065329994	0.058945957	0.077621782	0.064225784
