# Supplementary material for: Amplitude synchronization of spontaneous activity of medial and lateral temporal gyri reveals altered thalamic connectivity in patients with temporal lobe epilepsy
Source: Sci Rep. 2022 Nov 1;12:18389. doi: 10.1038/s41598-022-23297-4 (PMC9626490; doi:10.1038/s41598-022-23297-4)
Supplement: Supplementary file 1 — Supplementary Information. [file 41598_2022_23297_MOESM1_ESM.zip › Final Raw Data/controls_volume_data_pos_mask.ods]

## Sheet: volratio_Rl_mask_(row_2)
patient number	'total brain'	'left thalamus'	'right thalamus'	'total thalamus'	'brainstem'	'left cerebellum'	'right cerebellum'	'left supratentorial'	'right supratentorial'	'left mesial'	'right mesial'	'left lateral'	'right lateral'	'left temporal'	'right temporal'	'left insula'	'right insula'
1	0.290721291	0.066783831	0.054507338	0.061185468	0.08616188	0.342381786	0.50118991	0.256514133	0.333302055	0.451936872	0.555369128	0.424071462	0.707542329	0.430949008	0.671905697	0.081730769	0.129577465
2	0.207901836	0.007734807	0.004709576	0.006485084	0.01062417	0.110697674	0.112020681	0.18250331	0.32570604	0.015483871	0.133136095	0.18592233	0.517878427	0.139329806	0.407391674	0.04379562	0.236786469
3	0.299737274	0	0.036777583	0.016706444	0.051073279	0.35426009	0.398479087	0.323138298	0.394478789	0.159281437	0.25462963	0.224858174	0.544100802	0.205118962	0.465747703	0.023188406	0.175496689
4	0.127091228	0.008316008	0.044600939	0.025358324	0.027613412	0.002547771	0.0260631	0.045929734	0.253275877	0.023965142	0.219123506	0.037807183	0.647163121	0.035339806	0.54922516	0	0.341463415
5	0.305770597	0	0	0	0.002457002	0.079158936	0.152442997	0.397293328	0.395120031	0.033684211	0.034615385	0.513164688	0.714423541	0.418739635	0.578094871	0.168195719	0.037356322
6	0.191352021	0	0.0192	0.009592326	0.007607777	0.08115942	0.331588133	0.09059329	0.319355664	0.088122605	0.386986301	0.031776601	0.811869436	0.043093497	0.70251212	0	0.516372796
7	0.147364717	0	0	0	0.013171226	0.056363636	0.151308305	0.100066123	0.280004634	0.021442495	0.285140562	0.056825604	0.666368515	0.047945205	0.548886139	0.016949153	0.211320755
8	0.180566916	0	0.00172117	0.000809717	0.016393443	0.016370603	0.195827233	0.108722716	0.346170267	0	0.071111111	0.030315969	0.69691025	0.022633089	0.541267502	0	0.382978723
9	0.174361528	0.148796499	0.091981132	0.121452894	0.002222222	0.084774357	0.085267857	0.217479882	0.238014088	0.170529801	0.092057762	0.417077176	0.586206897	0.35582065	0.447594937	0.085158151	0.091194969
10	0.125757139	0	0	0	0.047244094	0	0.020291134	0.100970365	0.254436149	0.055652174	0.226190476	0.086688773	0.707023061	0.080044676	0.60655058	0.008928571	0.345609065
11	0.151966738	0	0	0	0.004115226	0.009166667	0.045026178	0.141439206	0.239512685	0.262886598	0.271794872	0.134798535	0.663341646	0.163148888	0.567482737	0.049122807	0.40167364
12	0.175108538	0.009276438	0.041257367	0.02480916	0.012760242	0.023572744	0.042375825	0.209599633	0.271260997	0.046130952	0.119878604	0.251457119	0.649209486	0.206571243	0.519194931	0.023965142	0.248259861
13	0.269606342	0	0	0	0	0.138985006	0.087322122	0.293341272	0.441638829	0.126415094	0.345149254	0.25652388	0.640259093	0.229597813	0.578057413	0.004914005	0.103448276
14	0.094761217	0	0	0	0.006688963	0.002153316	0.008866995	0.050355965	0.220198821	0.040816327	0.160179641	0.085332103	0.625118934	0.073509485	0.51299639	0	0.12195122
15	0.159930107	0	0	0	0.072489083	0.072989691	0.059982862	0.186898227	0.242408699	0.140206186	0.084862385	0.299776286	0.538406317	0.265728113	0.430289776	0.012594458	0.003816794
16	0.374907159	0.211764706	0.282208589	0.246246246	0.005420054	0.048358474	0.052065404	0.391591495	0.489639783	0.277108434	0.475524476	0.482392872	0.70494186	0.437272426	0.655159332	0.60106383	0.830769231
mean	0.204806541	0.028292018	0.036060231	0.032040354	0.02287763	0.088933761	0.141882364	0.193527311	0.315282713	0.119603887	0.232234324	0.219924297	0.651297732	0.197177644	0.54889731	0.069975414	0.261129731
sd	0.079503103	0.062638003	0.071042527	0.065512697	0.026814396	0.109407583	0.146302231	0.113302535	0.080502156	0.123401449	0.150420803	0.167241846	0.076798048	0.148018292	0.085201474	0.148581586	0.208982104

## Sheet: volratio_Rm_mask
patient number	'total brain'	'left thalamus'	'right thalamus'	'total thalamus'	'brainstem'	'left cerebellum'	'right cerebellum'	'left supratentorial'	'right supratentorial'	'left mesial'	'right mesial'	'left lateral'	'right lateral'	'left temporal'	'right temporal'	'left insula'	'right insula'
1	0.318690884	0.260105448	0.312368973	0.283938815	0.262402089	0.430385289	0.475011899	0.253751957	0.305339214	0.827833572	0.907718121	0.463093559	0.575166752	0.553116147	0.653045187	0.223557692	0.4
2	0.435471238	0.854143646	0.926216641	0.883916991	0.64873838	0.371627907	0.440758294	0.238924534	0.358895073	0.763870968	0.857988166	0.244660194	0.356376639	0.38659612	0.500424809	0.531021898	0.665961945
3	0.349589491	0.739067055	0.740805604	0.739856802	0.422649889	0.505346671	0.435361217	0.20294599	0.224685568	0.728143713	0.839506173	0.309953584	0.270904926	0.435832733	0.42481203	0.457971014	0.433774834
4	0.1741689	0.151767152	0.150234742	0.151047409	0.036489152	0.05477707	0.073388203	0.142844901	0.186175358	0.450980392	0.75498008	0.208884688	0.30141844	0.252038835	0.405195989	0.146031746	0.487804878
5	0.284341224	0.97309417	1	0.985507246	0.33046683	0.056895485	0.023452769	0.086760386	0.372786305	0.568421053	0.923076923	0.030459473	0.15195369	0.136401327	0.306594678	0.183486239	0.939655172
6	0.202552539	0.466453674	0.2944	0.380495604	0.163144548	0.054589372	0.237347295	0.051467227	0.289013892	0.563218391	0.785958904	0.033702455	0.592284866	0.140053867	0.642133098	0.031884058	0.647355164
7	0.128362527	0.170124481	0.323600973	0.240761478	0.147922999	0.062424242	0.077929465	0.055653516	0.172150139	0.588693957	0.819277108	0.056172436	0.292486583	0.189823875	0.454826733	0.044067797	0.313207547
8	0.241319983	0.281345566	0.358003442	0.317408907	0.363934426	0.183211425	0.18374817	0.176529173	0.177183844	0.852830189	0.915555556	0.318104184	0.254536538	0.453618106	0.418938836	0.489702517	0.52393617
9	0.258092054	0.387308534	0.568396226	0.47446084	0.221481481	0.161535217	0.159375	0.202913314	0.237673256	0.849337748	0.900722022	0.287356322	0.230823364	0.42698478	0.418734177	0.401459854	0.289308176
10	0.107778098	0.489726027	0.560493827	0.518705763	0.32808399	0.105443635	0.078517865	0.054725063	0.065160477	0.502608696	0.724206349	0.049265751	0.090146751	0.146314222	0.222636816	0.013392857	0.033994334
11	0.244557601	0.185185185	0.286885246	0.233463035	0.779835391	0.201666667	0.238743455	0.18456812	0.22205476	0.621134021	0.764102564	0.306959707	0.313383209	0.376497433	0.423728814	0.435087719	0.723849372
12	0.205990771	0.131725417	0.194499018	0.16221374	0.313633311	0.118968692	0.141021188	0.115823318	0.22963506	0.741071429	0.881638847	0.163197336	0.230731225	0.289525049	0.390607529	0.28540305	0.589327146
13	0.144704161	0.125506073	0.168115942	0.146051712	0.119922631	0.028835063	0.059508409	0.064900268	0.19827078	0.503773585	0.75	0.09502708	0.348281016	0.179617337	0.432953205	0.056511057	0.49867374
14	0.112173704	0.04389313	0.094982079	0.070240296	0.092976589	0.013781223	0.015270936	0.046188574	0.166358758	0.264030612	0.781437126	0.044741697	0.193149382	0.10298103	0.335018051	0.037593985	0.47696477
15	0.208888303	0.011320755	0.115384615	0.058641975	0.24628821	0.188453608	0.242502142	0.167731486	0.240869922	0.47628866	0.740825688	0.257270694	0.279971285	0.30400352	0.389830508	0.070528967	0.148854962
16	0.249271553	0.149019608	0.200408998	0.174174174	0.233062331	0.295031056	0.308950086	0.210373711	0.232706407	0.600903614	0.73951049	0.281289775	0.296996124	0.351539225	0.393019727	0.308510638	0.58974359
mean	0.229122065	0.33873662	0.39342477	0.363805299	0.294439515	0.177060789	0.1994304	0.141006346	0.229934926	0.618946287	0.817906507	0.196883684	0.298663174	0.295308975	0.425781262	0.232263193	0.485150738
sd	0.089497417	0.292651852	0.284951953	0.285681464	0.195605877	0.150421845	0.150924388	0.072921718	0.076035987	0.164821031	0.071340091	0.132267179	0.130931506	0.137049089	0.107319822	0.184965915	0.222194174

## Sheet: volratio_Ll_mask
patient number	'total brain'	'left thalamus'	'right thalamus'	'total thalamus'	'brainstem'	'left cerebellum'	'right cerebellum'	'left supratentorial'	'right supratentorial'	'left mesial'	'right mesial'	'left lateral'	'right lateral'	'left temporal'	'right temporal'	'left insula'	'right insula'
1	0.297626647	0.230228471	0.117400419	0.178776291	0.074412533	0.474168126	0.42408377	0.314335697	0.274842826	0.74892396	0.453020134	0.65632346	0.507952796	0.67917847	0.495088409	0.149038462	0.129577465
2	0.256548603	0.017679558	0.006279435	0.012970169	0.019920319	0.224651163	0.152951314	0.358488644	0.239641311	0.109677419	0.053254438	0.540776699	0.197258641	0.42292769	0.155904843	0.175182482	0.101479915
3	0.334187192	0.05393586	0.021015762	0.038981702	0.096225019	0.604691273	0.45513308	0.410801964	0.305158815	0.359281437	0.194444444	0.615781331	0.228522337	0.538572459	0.219298246	0.04057971	0
4	0.158579043	0.024948025	0.009389671	0.017640573	0	0.056687898	0.006858711	0.300942588	0.070970011	0.237472767	0.075697211	0.61436673	0.027777778	0.547184466	0.038742024	0.26984127	0.079268293
5	0.322113766	0.004484305	0	0.002415459	0	0.150278293	0.073615635	0.548783047	0.291223928	0.261052632	0.019230769	0.845637584	0.510853835	0.730514096	0.412263787	0.391437309	0.005747126
6	0.205558994	0.04313099	0	0.021582734	0.001690617	0.284057971	0.006544503	0.362464576	0.113014574	0.264367816	0.001712329	0.671160327	0.035608309	0.589457484	0.02688409	0.333333333	0
7	0.145996246	0.097510373	0.00486618	0.054871221	0.105369807	0.107272727	0.004550626	0.278928808	0.079587581	0.333333333	0.046184739	0.711299804	0.084078712	0.616438356	0.07240099	0.359322034	0.071698113
8	0.185756593	0.018348624	0.003442341	0.011336032	0.091803279	0.230581679	0.09443631	0.315710847	0.104346341	0.525786164	0.165925926	0.738684885	0.05443845	0.684730634	0.082166544	0.375286041	0.002659574
9	0.1608807	0.09190372	0.054245283	0.073779796	0	0.098692535	0.098660714	0.22858307	0.185526017	0.294701987	0.093862816	0.504652436	0.522167488	0.452488688	0.402025316	0.119221411	0.08490566
10	0.120949909	0	0	0	0.000874891	0.215173596	0.018967799	0.200716846	0.088238146	0.248695652	0.089285714	0.634296542	0.071278826	0.551749814	0.075041459	0.022321429	0.016997167
11	0.219144165	0	0	0	0.158436214	0.031666667	0.005235602	0.306747016	0.181110274	0.536082474	0.279487179	0.701831502	0.134663342	0.665145465	0.170119272	0.684210526	0.322175732
12	0.140485487	0.018552876	0.007858546	0.013358779	0.002686367	0.0106814	0.001042028	0.306897344	0.076164875	0.40625	0.119878604	0.6561199	0.18972332	0.601496422	0.172568021	0.34422658	0.041763341
13	0.239597156	0.001349528	0	0.000698812	0	0.144752018	0.016170763	0.428202838	0.229121635	0.347169811	0.164179104	0.716395864	0.154459392	0.639984381	0.156508061	0.049140049	0.029177719
14	0.097828702	0.026717557	0.001792115	0.013863216	0.002675585	0.007321275	0.002463054	0.2457892	0.027799771	0.066326531	0.02245509	0.613929889	0.077545195	0.468495935	0.064259928	0.192982456	0.067750678
15	0.136060926	0	0	0	0.070742358	0.092783505	0.058269066	0.217672996	0.122384079	0.319587629	0.073394495	0.489932886	0.297200287	0.45358557	0.243849098	0.047858942	0
16	0.348997315	0.137254902	0.104294479	0.121121121	0.050813008	0.044365572	0.048192771	0.405686211	0.421342047	0.28313253	0.449300699	0.554094188	0.612887597	0.494538232	0.577389985	0.688829787	0.820512821
mean	0.210644465	0.047877799	0.020661514	0.035087244	0.042228125	0.173614106	0.091698484	0.326921981	0.175654514	0.333865134	0.143832106	0.641580252	0.231651019	0.57103051	0.21028188	0.265175739	0.1108571
sd	0.081110095	0.063373525	0.037808406	0.050568791	0.050924114	0.167050356	0.142923088	0.090614962	0.109192028	0.165103506	0.140147399	0.092464742	0.198208177	0.094917089	0.171587684	0.208860359	0.205531176

## Sheet: volratio_Lm_mask
patient number	'total brain'	'left thalamus'	'right thalamus'	'total thalamus'	'brainstem'	'left cerebellum'	'right cerebellum'	'left supratentorial'	'right supratentorial'	'left mesial'	'right mesial'	'left lateral'	'right lateral'	'left temporal'	'right temporal'	'left insula'	'right insula'
1	0.28187199	0.585237258	0.737945493	0.654875717	0.16383812	0.416812609	0.331270823	0.238191695	0.227456132	0.880918221	0.796979866	0.505876822	0.446895844	0.598441926	0.528880157	0.204326923	0.250704225
2	0.443506512	0.893922652	0.949764521	0.916990921	0.654714475	0.419069767	0.387763895	0.336897851	0.268913626	0.858064516	0.75591716	0.3	0.219308701	0.452557319	0.373406967	0.635036496	0.507399577
3	0.386732348	0.804664723	0.73380035	0.772474145	0.29607698	0.685753708	0.431178707	0.379500818	0.2483479	0.869461078	0.606481481	0.436307375	0.245704467	0.566690699	0.343358396	0.405797101	0.089403974
4	0.148380935	0.172557173	0.124413146	0.149944873	0.081854043	0.157961783	0.109053498	0.175149957	0.061208337	0.723311547	0.422310757	0.255198488	0.080378251	0.338640777	0.158614403	0.346031746	0.170731707
5	0.233105202	0.807174888	0.531413613	0.679951691	0.148648649	0.309833024	0.080130293	0.281263114	0.113636364	0.913684211	0.557692308	0.38822922	0.139893874	0.491708126	0.223679136	0.724770642	0.163793103
6	0.142983464	0.541533546	0.176	0.35891287	0.190194421	0.142995169	0.097731239	0.141420605	0.047643399	0.800766284	0.438356164	0.316321618	0.121068249	0.413620623	0.202732481	0.501449275	0.037783375
7	0.137668126	0.53526971	0.489051095	0.51399776	0.178318136	0.165454545	0.043799772	0.170927926	0.039156627	0.865497076	0.337349398	0.35793599	0.027728086	0.485322896	0.123143564	0.366101695	0.003773585
8	0.202905091	0.374617737	0.342512909	0.35951417	0.379672131	0.250783699	0.137628111	0.199352643	0.078985569	0.974842767	0.788148148	0.403928266	0.076508092	0.548613325	0.253500368	0.228832952	0.061170213
9	0.222095753	0.404814004	0.596698113	0.497162316	0.262962963	0.092787853	0.077678571	0.189670979	0.192910702	0.913907285	0.826714801	0.289545703	0.247712878	0.444672974	0.410126582	0.236009732	0.125786164
10	0.119219306	0.895547945	0.780246914	0.848331648	0.132108486	0.03214745	0.026466696	0.127283853	0.036652768	0.786086957	0.351190476	0.21553766	0.080712788	0.337676843	0.137230514	0.122767857	0.019830028
11	0.293235541	0.103703704	0.032786885	0.070038911	0.796296296	0.175833333	0.128795812	0.280515184	0.25182115	0.762886598	0.646153846	0.445421245	0.298420615	0.515687393	0.383553045	0.736842105	0.661087866
12	0.20036589	0.558441558	0.455795678	0.508587786	0.228341169	0.233517495	0.113581105	0.220240374	0.075594656	0.912202381	0.490136571	0.323896753	0.100790514	0.45250488	0.196421916	0.668845316	0.280742459
13	0.346398557	0.914979757	0.810144928	0.864430468	0.109284333	0.183967705	0.060155239	0.348317952	0.22696011	0.833962264	0.486940299	0.422944362	0.254608869	0.508004686	0.303578451	0.823095823	0.633952255
14	0.122518946	0.425572519	0.299283154	0.360443623	0.171906355	0.06287683	0.019704433	0.123458934	0.039676256	0.772959184	0.305389222	0.164667897	0.03282588	0.326219512	0.098555957	0.200501253	0.051490515
15	0.225207701	0.311320755	0.113122172	0.221193416	0.320524017	0.281237113	0.302913453	0.225771619	0.164033648	0.806185567	0.555045872	0.360178971	0.27925341	0.455345359	0.344997266	0.219143577	0.099236641
16	0.241187225	0.190196078	0.063394683	0.128128128	0.537940379	0.754214729	0.711273666	0.168170103	0.10806503	0.78313253	0.534965035	0.236317353	0.174418605	0.356504469	0.252655539	0.053191489	0.041025641
mean	0.234211412	0.532472125	0.452273353	0.494061153	0.29079256	0.272827926	0.191195332	0.22538335	0.136316392	0.841116779	0.556235713	0.338894233	0.17663932	0.455763238	0.270902171	0.404546499	0.199869458
sd	0.096097229	0.270057479	0.298214753	0.275789216	0.206163247	0.206742265	0.191092964	0.079762259	0.087357923	0.068655156	0.16925716	0.09346838	0.114794848	0.084057576	0.120003869	0.245444716	0.215784299
