# Supplementary material for: Amplitude synchronization of spontaneous activity of medial and lateral temporal gyri reveals altered thalamic connectivity in patients with temporal lobe epilepsy
Source: Sci Rep. 2022 Nov 1;12:18389. doi: 10.1038/s41598-022-23297-4 (PMC9626490; doi:10.1038/s41598-022-23297-4)
Supplement: Supplementary file 1 — Supplementary Information. [file 41598_2022_23297_MOESM1_ESM.zip › Final Raw Data/LMTS_volume_data_neg_mask.ods]

## Sheet: volratio_Rl_mask_(row_2)
patient number	'total brain'	'left thalamus'	'right thalamus'	'total thalamus'	'brainstem'	'left cerebellum'	'right cerebellum'	'left supratentorial'	'right supratentorial'	'left mesial'	'right mesial'	'left lateral'	'right lateral'	'left temporal'	'right temporal'	'left insula'	'right insula'
1	0.173947318	0.101838755	0.139423077	0.119459053	0.177971793	0.197929354	0.112046291	0.192712486	0.192654368	0.06396064	0.063328424	0.076305221	0.073529412	0.07347973	0.071265119	0.061895551	0.062240664
2	0.099044199	0.260869565	0.156435644	0.212037037	0.163736264	0.172976121	0.243927384	0.063984448	0.037235799	0.037974684	0.014804845	0.024081633	0.006836828	0.02720658	0.008852571	0.02184466	0.002314815
3	0.190898456	0.030837004	0.125	0.076309795	0.235294118	0.161849711	0.256136606	0.154698582	0.156938943	0.180124224	0.119949495	0.063361908	0.037262357	0.090309633	0.056399766	0.197416974	0.1301059
4	0.303100906	0.791423002	0.062052506	0.463519313	0.203675345	0.715087282	0.054535637	0.526824833	0.007679419	0.858662614	0	0.630578192	0.000304414	0.676970634	0.000244918	0.793193717	0
5	0.078306711	0.215034965	0.307228916	0.257943925	0.101030928	0.106962025	0.09295853	0.073759939	0.046055378	0.004918033	0.028860029	0.01078516	0.003585657	0.009562842	0.009054012	0.082010582	0.034482759
6	0.051713007	0.081288344	0.279386712	0.175141243	0.086590797	0.104717297	0.11201469	0.034889203	0.031748934	0.043551089	0.019543974	0.016346547	0.011434895	0.021681997	0.012932331	0.028446389	0.003861004
7	0.118312139	0.036166365	0	0.020366599	0.023415978	0.089487402	0.089970501	0.139764187	0.120018323	0.005859375	0.001436782	0.061238692	0.010057471	0.046690611	0.007902299	0.015449438	0.038277512
8	0.087582924	0.048300537	0.031400966	0.041109969	0.079442086	0.1545961	0.167539267	0.068642049	0.078961117	0.009483667	0.00141844	0.006242684	0.001287001	0.007118451	0.001317523	0	0
9	0.066549456	0.253196931	0.038461538	0.142503098	0.122791519	0.113576533	0.096759876	0.058737611	0.021847071	0.015904573	0.017716535	0.008586148	0.000630517	0.010222222	0.004775549	0.112033195	0.031690141
10	0.018439076	0.010526316	0.038071066	0.02301496	0	0.001680672	0.012010981	0.020997175	0.019659142	0	0	0.000498256	0.012738854	0.000382409	0.009615385	0	0.00729927
11	0.134667445	0.021108179	0.033203125	0.028058361	0.057868737	0.139454476	0.215945513	0.148288584	0.134958337	0.036020583	0.06641604	0.070133588	0.045323445	0.062709966	0.050542636	0.052459016	0.094629156
12	0.107904241	0.026595745	0.086046512	0.058312655	0.043115438	0.178865979	0.151462244	0.102593126	0.099837429	0.012259194	0.032921811	0.037906137	0.010746606	0.031347962	0.017220665	0.011940299	0.033426184
13	0.122662798	0.110356537	0.092156863	0.101910828	0.098493627	0.19047619	0.272900763	0.14977125	0.063183328	0.115342764	0.09437751	0.045149481	0.006031363	0.060519419	0.026437848	0.046357616	0.035769829
14	0.091162877	0.056716418	0	0.031932773	0.107402032	0.31220499	0.137171286	0.071448075	0.04061674	0.180672269	0.042134831	0.062959559	0.022633745	0.084087481	0.025125628	0.029900332	0.003021148
15	0.08689634	0.040322581	0.038062284	0.039106145	0.158705701	0.151103565	0.06125634	0.086684458	0.061642404	0.020833333	0.074572127	0.079353933	0.00546697	0.06352459	0.024228344	0.03968254	0.003546099
16	0.391573845	0.811897106	0.009578544	0.445804196	0.202786378	0.924859813	0.052458034	0.743259271	0.0309176	0.919330289	0	0.899204244	0	0.903734156	0	0.897384306	0
17	0.084419297	0.135746606	0.117359413	0.126909518	0.0392	0.190022973	0.273296245	0.066849997	0.042635943	0.066225166	0.02866242	0.0077951	0.032024169	0.01620591	0.031488065	0	0.038314176
18	0.077064907	0.300373134	0.076923077	0.185018051	0.011695906	0.014214047	0.025556773	0.098577924	0.038828771	0.065340909	0	0.042532624	0	0.048323116	0	0.113490364	0
19	0.330845585	0.491315136	0.658878505	0.577617329	0.437535982	0.510566924	0.517199017	0.21080165	0.232595573	0.37289916	0.254520167	0.109805362	0.179859097	0.177959184	0.196998723	0.505084746	0.284926471
20	0.200306965	0.104368932	0.029484029	0.067155067	0.115879828	0.46269262	0.168119986	0.302630501	0.064317482	0.117557252	0.018309859	0.250637213	0.002459592	0.221668328	0.005624297	0.223097113	0.0015625
21	0.098003987	0.349565217	0.345132743	0.347368421	0.108433735	0.12414734	0.167696381	0.068291238	0.058823529	0.090909091	0.109643329	0.029266573	0.021244875	0.039941691	0.040697674	0.039215686	0.090517241
22	0.080730914	0.001858736	0	0.00106383	0.024086379	0.099576271	0.091958599	0.086583873	0.074162679	0.004379562	0.002262443	0.011985617	0.003021148	0.010351317	0.002831257	0.001872659	0.001862197
23	0.11506408	0.092558984	0.091463415	0.092042186	0.028162291	0.016123725	0.069948884	0.13032293	0.113386424	0.025842697	0.007012623	0.036725067	0.021933387	0.034214619	0.018582677	0.174094708	0.020512821
24	0.208090472	0.263913824	0.373259053	0.325490196	0.260448213	0.295026693	0.331262053	0.154096954	0.134760484	0.107221007	0.125500668	0.144390768	0.06993007	0.137068966	0.081023454	0.174418605	0.094228504
25	0.151587726	0.134380454	0.144859813	0.138861139	0.104867035	0.358005574	0.399323621	0.107657802	0.132844037	0.027522936	0.021881838	0.034572733	0.00674871	0.033011681	0.010777745	0.001776199	0
mean	0.138755027	0.190822375	0.130954712	0.163922227	0.119705204	0.231448147	0.16693822	0.154514726	0.08145237	0.135311804	0.045810968	0.110417698	0.023403623	0.11553174	0.028557539	0.144922588	0.040503536
sd	0.090047607	0.221064173	0.154384331	0.156392852	0.097466654	0.218890669	0.122800959	0.16012001	0.05763657	0.241141012	0.05904276	0.207751168	0.038494699	0.212560389	0.041667841	0.238095598	0.06292965

## Sheet: volratio_Rm_mask
patient number	'total brain'	'left thalamus'	'right thalamus'	'total thalamus'	'brainstem'	'left cerebellum'	'right cerebellum'	'left supratentorial'	'right supratentorial'	'left mesial'	'right mesial'	'left lateral'	'right lateral'	'left temporal'	'right temporal'	'left insula'	'right insula'
1	0.283252236	0.001414427	0	0.000751315	0.014775017	0.332521315	0.208837454	0.318609472	0.396091315	0.006150062	0.026509573	0.160277474	0.141596639	0.125	0.116050997	0.056092843	0.286307054
2	0.104126631	0.008695652	0.013861386	0.011111111	0.077472527	0.118811881	0.181794937	0.09229989	0.091809775	0.00281294	0	0.071020408	0.05515041	0.055678583	0.041198502	0.009708738	0.011574074
3	0.124520356	0.074889868	0.094339623	0.08428246	0.265318627	0.143063584	0.212024191	0.111111111	0.093416038	0.113043478	0.055555556	0.115542303	0.083269962	0.114965596	0.07685564	0.180811808	0.136157337
4	0.259433622	0.699805068	0.040572792	0.403433476	0.025523226	0.493453865	0.004859611	0.500123998	0.014102206	0.670212766	0	0.611175786	0	0.623183926	0	0.767015707	0
5	0.047332458	0.006993007	0.016064257	0.011214953	0	0.088607595	0.021430559	0.035895494	0.064630583	0	0	0.011647972	0.00876494	0.009221311	0.006868561	0	0
6	0.15322455	0.059815951	0.05451448	0.057304278	0.026719446	0.206088993	0.14270724	0.192429447	0.162400975	0.050251256	0.027687296	0.135267675	0.13389893	0.118593955	0.114285714	0.019693654	0.032818533
7	0.12633526	0.018083183	0	0.010183299	0.013085399	0.12771503	0.075589971	0.146176653	0.124904566	0.002929688	0.007183908	0.112734864	0.029214559	0.083889174	0.023706897	0.030898876	0.045454545
8	0.134779967	0.001788909	0.004830918	0.003083248	0.030927835	0.156917363	0.148610552	0.135646218	0.14157773	0.015806112	0.00141844	0.095591104	0.081510082	0.074031891	0.062911726	0.019480519	0.006198347
9	0.101842808	0	0	0	0.002650177	0.104926664	0.067465601	0.050912885	0.149155909	0	0	0.042358329	0.116645649	0.032888889	0.08834766	0	0.007042254
10	0.165148892	0.014736842	0.012690355	0.013808976	0.040930979	0.172689076	0.170555937	0.165915859	0.176558529	0.003289474	0.008169935	0.156950673	0.115180467	0.121223709	0.088942308	0.016513761	0.01459854
11	0.10125272	0.079155673	0.193359375	0.144781145	0.199717713	0.050710718	0.061298077	0.105042017	0.085117981	0.044596913	0.060150376	0.110687023	0.097651422	0.096304591	0.088372093	0.268852459	0.079283887
12	0.099817816	0.045212766	0.062790698	0.054590571	0.044506259	0.069587629	0.067656045	0.083762091	0.118580855	0.043782837	0.006858711	0.036702768	0.06561086	0.038513211	0.04845815	0.023880597	0.077994429
13	0.179037718	0.010186757	0.005882353	0.008189263	0.041135574	0.17012617	0.11221374	0.184565374	0.210691634	0.010881393	0.016064257	0.16290421	0.169179735	0.129616393	0.133812616	0.043708609	0.074650078
14	0.133782065	0.053731343	0.073076923	0.062184874	0.027576197	0.086311531	0.049751244	0.14617275	0.10907489	0.042016807	0.008426966	0.221047794	0.098353909	0.188914027	0.086862886	0.049833887	0.036253776
15	0.024197683	0.010080645	0.001730104	0.005586592	0.011813046	0.001273345	0.002341007	0.031747492	0.022985303	0	0	0.004213483	0.029157175	0.00307377	0.021241288	0.095238095	0.044326241
16	0.367572354	0.639871383	0	0.347902098	0.125902993	0.88	0.01588729	0.7135289	0.03531414	0.863013699	0	0.897877984	0	0.890030832	0	0.895372233	0
17	0.084892455	0.011312217	0	0.005875441	0.0008	0.052182475	0.05876217	0.094349506	0.084684817	0	0.006369427	0.04064588	0.025377644	0.034795043	0.022346369	0.014925373	0.076628352
18	0.160061994	0.195895522	0.068181818	0.129963899	0.008506114	0.036789298	0.032858708	0.217761439	0.120214604	0	0	0.020782987	0.021195652	0.015506671	0.014013654	0.192719486	0
19	0.208124984	0	0	0	0.175014393	0.410935928	0.405712531	0.165487769	0.185593561	0.057773109	0.008344924	0.172603746	0.167840862	0.142857143	0.131226054	0.006779661	0.040441176
20	0.145959138	0	0.002457002	0.001221001	0.164929491	0.098134631	0.110917335	0.199623044	0.115224085	0.01221374	0.007042254	0.096856415	0.015811665	0.078431373	0.014060742	0.133858268	0.003125
21	0.066500948	0	0.001769912	0.000877193	0.01275691	0.015006821	0.006178288	0.057106881	0.09538347	0.001683502	0	0.04583921	0.055162132	0.03819242	0.043023256	0.024509804	0.040948276
22	0.094332318	0	0	0	0.01744186	0.122457627	0.080812102	0.110722407	0.082164659	0.067153285	0.012443439	0.168997203	0.080438066	0.147114178	0.063420159	0.043071161	0.003724395
23	0.057333613	0	0	0	0.010023866	0.063178677	0.030938929	0.060997901	0.067728479	0	0.002805049	0.059973046	0.037774167	0.046137895	0.02992126	0.001392758	0.005128205
24	0.236235283	0.188509874	0.132311978	0.156862745	0.217443973	0.316381006	0.28283694	0.217160017	0.183657952	0.107221007	0.050734312	0.225979603	0.160506161	0.202586207	0.138592751	0.313953488	0.064782097
25	0.271228483	0.029668412	0.002336449	0.017982018	0.051179127	0.32208114	0.402185224	0.340788209	0.279755352	0.040137615	0.024070022	0.232550554	0.260023819	0.189944134	0.197203612	0.071047957	0
mean	0.149213054	0.0859939	0.031230817	0.061247598	0.06424603	0.185598094	0.118169027	0.179117473	0.128432776	0.086198787	0.013193378	0.16040914	0.081972596	0.144027797	0.066068916	0.13117439	0.043497464
sd	0.082677075	0.183765085	0.049432879	0.106206824	0.078072083	0.191855287	0.113501164	0.153885181	0.082317892	0.209238433	0.018021434	0.195460139	0.064944774	0.196841366	0.051771965	0.227804825	0.061725109

## Sheet: volratio_Ll_mask
patient number	'total brain'	'left thalamus'	'right thalamus'	'total thalamus'	'brainstem'	'left cerebellum'	'right cerebellum'	'left supratentorial'	'right supratentorial'	'left mesial'	'right mesial'	'left lateral'	'right lateral'	'left temporal'	'right temporal'	'left insula'	'right insula'
1	0.224481474	0.190947666	0.237179487	0.212622089	0.114842176	0.176613886	0.061020516	0.242385584	0.239828153	0.018450185	0.064801178	0.040160643	0.095798319	0.035191441	0.088917947	0.172147002	0.165975104
2	0.105795489	0.095652174	0.106930693	0.100925926	0.139010989	0.12550961	0.242904628	0.086805849	0.064729194	0.011251758	0.020188425	0.015102041	0.012762078	0.014236001	0.01464079	0.024271845	0.00462963
3	0.204702854	0.030837004	0.110849057	0.069476082	0.177696078	0.152817919	0.223763785	0.174349882	0.19856513	0.172670807	0.082070707	0.07603429	0.085171103	0.098337156	0.084453536	0.210332103	0.146747352
4	0.302572479	0	0.293556086	0.131974249	0.032159265	0.002182045	0.478131749	0.011490452	0.57002234	0	0.535087719	0	0.741856925	0	0.701445016	0	0.769090909
5	0.092606	0.129370629	0.200803213	0.162616822	0.121134021	0.105063291	0.105204564	0.060658841	0.09746765	0.040983607	0.049062049	0.006039689	0.029482072	0.013319672	0.033718389	0.034391534	0.062880325
6	0.119164756	0.125766871	0.253833049	0.186440678	0.112815438	0.18802275	0.175498426	0.091600997	0.129737965	0.120603015	0.11237785	0.030649775	0.104020657	0.048291721	0.10556391	0.004376368	0.028957529
7	0.097757225	0.273056058	0.191142191	0.237270876	0.215564738	0.099913119	0.138643068	0.063779908	0.094289204	0.069335938	0.051724138	0.014265832	0.032088123	0.028732683	0.036997126	0.019662921	0.002392344
8	0.142933104	0.225402504	0.285024155	0.250770812	0.09460279	0.229340761	0.287555377	0.105717689	0.12441227	0.038988409	0.058156028	0.022629731	0.036894037	0.027050114	0.041831357	0	0.035123967
9	0.064661067	0	0	0	0	0.066566378	0.039502885	0.037350026	0.085600794	0	0	0.025758443	0.062421185	0.02	0.047277937	0	0.014084507
10	0.251248087	0.707368421	0.766497462	0.734177215	0.080256822	0.090756303	0.113246397	0.214629304	0.216250561	0.524671053	0.320261438	0.091679123	0.136942675	0.192351816	0.181891026	0.423853211	0.401459854
11	0.14414247	0.026385224	0.041015625	0.034792368	0.038814397	0.051094891	0.114182692	0.130866981	0.195701269	0.061749571	0.070175439	0.026717557	0.092707046	0.034341172	0.087131783	0.068852459	0.10230179
12	0.172435836	0.127659574	0.258139535	0.197270471	0.07162726	0.12628866	0.054997818	0.135521712	0.218609544	0.050788091	0.079561043	0.018050542	0.082579186	0.026421854	0.081698038	0.050746269	0.052924791
13	0.27264668	0.823429542	0.670588235	0.752502275	0.268829664	0.309320309	0.419083969	0.215266073	0.166596195	0.328618063	0.233935743	0.145210494	0.095295537	0.185370503	0.127319109	0.368211921	0.32970451
14	0.272061789	0.271641791	0.288461538	0.278991597	0.221335269	0.350640593	0.402274343	0.177937563	0.238061674	0.334033613	0.331460674	0.128216912	0.180246914	0.165158371	0.199569275	0.3089701	0.262839879
15	0.078693735	0.006048387	0.110726644	0.062383613	0.030816641	0.025042445	0.0823254	0.062114659	0.097792018	0.003787879	0.037897311	0.004213483	0.049658314	0.004098361	0.046465317	0.067460317	0.062056738
16	0.387868761	0.004823151	0.858237548	0.394230769	0.273993808	0.000747664	0.585731415	0.013600063	0.692242235	0	0.864904552	0	0.86257764	0	0.863064169	0.006036217	0.964224872
17	0.080515742	0.307692308	0.237163814	0.273795535	0.1136	0.216606498	0.329972184	0.046356315	0.02759228	0.092715232	0.02866242	0.00389755	0.035649547	0.016682555	0.034535297	0	0.034482759
18	0.260668573	0.388059701	0.508741259	0.450361011	0.074428495	0.093645485	0.072654253	0.247750798	0.242247886	0.086647727	0.059384942	0.038666022	0.063043478	0.050847458	0.061803809	0.169164882	0.257322176
19	0.358509341	0.70719603	0.785046729	0.747292419	0.350028785	0.459241865	0.480036855	0.237842617	0.274124748	0.414915966	0.369958275	0.132207124	0.203895566	0.205442177	0.24201788	0.579661017	0.340073529
20	0.239029791	0	0.135135135	0.067155067	0.022685469	0.000405515	0.317404953	0.070802262	0.400410537	0	0.081690141	0.004672897	0.278285313	0.0036557	0.239032621	0	0.30625
21	0.092860131	0.337391304	0.36460177	0.350877193	0.095676825	0.068212824	0.067519859	0.067846826	0.072151899	0.158249158	0.180977543	0.032087447	0.04770779	0.05393586	0.077034884	0.029411765	0.088362069
22	0.237211583	0.449814126	0.425373134	0.439361702	0.1910299	0.162288136	0.286226115	0.179989505	0.217043392	0.17810219	0.222850679	0.090691171	0.150302115	0.109473024	0.168459796	0.0917603	0.12849162
23	0.112402829	0.257713249	0.292682927	0.274209012	0.050596659	0.056926621	0.163034705	0.090108997	0.09677664	0.061797753	0.051893408	0.028975741	0.048740861	0.036547434	0.049448819	0.13091922	0.033333333
24	0.098553282	0.019748654	0.348189415	0.204705882	0.102362205	0.106209609	0.142918363	0.05002145	0.070304732	0.002188184	0.141522029	0.010198604	0.035298035	0.00862069	0.056503198	0.062015504	0.036513545
25	0.195979899	0.122164049	0.144859813	0.131868132	0.166583041	0.375967792	0.488293444	0.146747837	0.183547401	0.028669725	0.053610503	0.050554468	0.04605002	0.045708481	0.048062919	0.005328597	0.029166667
mean	0.184380119	0.225126737	0.316591141	0.269842872	0.126419629	0.145576999	0.23488511	0.118461688	0.200564228	0.111968717	0.164088569	0.041467183	0.144378981	0.05695257	0.148755358	0.113102942	0.186375592
sd	0.09274718	0.237167797	0.233798466	0.215210874	0.088191638	0.121345685	0.163418364	0.074320832	0.155417832	0.142935383	0.196790878	0.043656698	0.2082571	0.064062956	0.202599681	0.15461849	0.238807938

## Sheet: volratio_Lm_mask
patient number	'total brain'	'left thalamus'	'right thalamus'	'total thalamus'	'brainstem'	'left cerebellum'	'right cerebellum'	'left supratentorial'	'right supratentorial'	'left mesial'	'right mesial'	'left lateral'	'right lateral'	'left temporal'	'right temporal'	'left insula'	'right insula'
1	0.274635061	0.001414427	0	0.000751315	0.021490934	0.365408039	0.230931089	0.298357519	0.390952742	0.004920049	0.032400589	0.171595473	0.173529412	0.133445946	0.142203334	0.030947776	0.319502075
2	0.099018914	0.010434783	0.015841584	0.012962963	0.065934066	0.109493302	0.17003324	0.094920125	0.084957067	0	0.00538358	0.061632653	0.051504102	0.047769693	0.039836568	0.004854369	0.013888889
3	0.105124006	0.110132159	0.103773585	0.107061503	0.21875	0.105130058	0.12451085	0.093676123	0.089903595	0.036024845	0.064393939	0.095788297	0.085171103	0.081995413	0.080362361	0.116236162	0.119515885
4	0.324982586	0	0.205250597	0.092274678	0.010719755	0.036159601	0.325323974	0.072166653	0.60562692	0	0.379699248	0.046953822	0.711415525	0.0374034	0.646583395	0	0.598181818
5	0.082288791	0.026223776	0.064257028	0.043925234	0.147938144	0.061708861	0.111049262	0.084059069	0.066995965	0.006557377	0.054834055	0.05133736	0.068525896	0.042008197	0.065563534	0.034391534	0
6	0.161528016	0.058282209	0.028960818	0.044390638	0.014844137	0.139846102	0.115949633	0.211423183	0.188848263	0.016750419	0.04723127	0.18594197	0.201770564	0.152759527	0.173233083	0.098468271	0.071428571
7	0.132462428	0.014466546	0.027972028	0.020366599	0.007575758	0.12771503	0.06600295	0.153416535	0.137730951	0.001953125	0.007183908	0.127348643	0.056992337	0.094407388	0.04454023	0.023876404	0.014354067
8	0.124094799	0.003577818	0.009661836	0.006166495	0.041843542	0.159238626	0.175191301	0.114130435	0.126800508	0.002107482	0.004255319	0.041747952	0.045045045	0.031036446	0.035573123	0.004329004	0.006198347
9	0.115094094	0	0	0	0	0.10981572	0.075011096	0.060615545	0.163654419	0.001988072	0	0.046365197	0.12295082	0.036444444	0.093123209	0	0.007042254
10	0.184942676	0.025263158	0.020304569	0.02301496	0.109149278	0.244957983	0.201784489	0.174925555	0.188892211	0.004934211	0.017973856	0.205281515	0.143842887	0.158699809	0.112980769	0.016513761	0.01459854
11	0.164154148	0.015831135	0.11328125	0.071829405	0.057868737	0.13484441	0.171474359	0.183541709	0.179736781	0	0.020050125	0.091603053	0.075401731	0.071668533	0.061705426	0.06557377	0.089514066
12	0.060504363	0	0.004651163	0.00248139	0.018776078	0.034020619	0.027935399	0.062255608	0.067132065	0	0.004115226	0.01143201	0.017533937	0.008508733	0.01361634	0.002985075	0.008356546
13	0.23325677	0.001697793	0.019607843	0.010009099	0.050984936	0.217338217	0.145038168	0.254815796	0.259257022	0.023939064	0.054216867	0.222696766	0.185464415	0.179175602	0.155148423	0.064900662	0.122861586
14	0.226061602	0.011940299	0.034615385	0.021848739	0.029027576	0.155091032	0.113006397	0.187039228	0.237356828	0.025210084	0.056179775	0.219669118	0.227572016	0.184766214	0.205671213	0.033222591	0.132930514
15	0.091920435	0.024193548	0.200692042	0.119180633	0.003595275	0.027589134	0.038626609	0.085580197	0.117364352	0.009469697	0.007334963	0.025983146	0.062414579	0.021516393	0.047461002	0.075396825	0.060283688
16	0.36589458	0.001607717	0.67816092	0.310314685	0.142414861	0.000373832	0.536570743	0.008776785	0.679123529	0	0.713656388	0	0.842003106	0	0.815167332	0.002012072	0.962521295
17	0.153697534	0.045248869	0.019559902	0.032902468	0	0.15392189	0.098400556	0.176651607	0.14287811	0	0.015923567	0.102449889	0.07734139	0.087702574	0.067546978	0.007462687	0.007662835
18	0.175426877	0.257462687	0.34965035	0.305054152	0.007974482	0.022993311	0.008762322	0.176840476	0.18204965	0.011363636	0.006362672	0.022232963	0.067934783	0.019473494	0.047071506	0.034261242	0.077405858
19	0.149065851	0.032258065	0.009345794	0.02045728	0.040299367	0.218383093	0.248771499	0.132773357	0.154688129	0.00105042	0.006954103	0.129269188	0.139660174	0.096054422	0.109195402	0	0.036764706
20	0.230324074	0	0.002457002	0.001221001	0.028203556	0.053122466	0.283222881	0.132918135	0.361820048	0	0.014084507	0.011469839	0.218903725	0.008973081	0.178008999	0	0
21	0.097093352	0.008695652	0.001769912	0.005263158	0.066619419	0.100045475	0.06266549	0.083179024	0.120848846	0.003367003	0.039630119	0.080394922	0.120014909	0.067055394	0.102325581	0.06372549	0.060344828
22	0.096268002	0.094795539	0.087064677	0.091489362	0.004152824	0.009322034	0.058121019	0.084397411	0.112852665	0.002919708	0.033936652	0.053136237	0.077039275	0.042346299	0.066251416	0.005617978	0.055865922
23	0.1006373	0	0	0	0.017661098	0.12964791	0.067258542	0.097556022	0.120591581	0.001123596	0.025245442	0.101078167	0.073111292	0.078019699	0.062362205	0.006963788	0.046153846
24	0.066460767	0.032315978	0.243732591	0.151372549	0.052695336	0.078392807	0.093850439	0.036379236	0.044978651	0	0.082777036	0.018786903	0.025308025	0.015086207	0.036780384	0.062015504	0.007067138
25	0.250165722	0.019197208	0.007009346	0.013986014	0.065228299	0.30845463	0.425858481	0.270490227	0.284770642	0.009174312	0.030634573	0.126223092	0.221516475	0.100304723	0.170696184	0.014209591	0.008333333
mean	0.16260411	0.031801575	0.089904809	0.060332973	0.048949898	0.124120567	0.159014032	0.133235422	0.204392462	0.006514124	0.068978311	0.090016727	0.163678701	0.071864865	0.14292032	0.030718582	0.113631064
sd	0.081160436	0.055051119	0.152986593	0.085716689	0.054168498	0.092226985	0.126796319	0.074027105	0.157708948	0.009476092	0.153248399	0.068366536	0.195928739	0.054979355	0.186124798	0.033772183	0.21837776
