# Supplementary material for: Amplitude synchronization of spontaneous activity of medial and lateral temporal gyri reveals altered thalamic connectivity in patients with temporal lobe epilepsy
Source: Sci Rep. 2022 Nov 1;12:18389. doi: 10.1038/s41598-022-23297-4 (PMC9626490; doi:10.1038/s41598-022-23297-4)
Supplement: Supplementary file 1 — Supplementary Information. [file 41598_2022_23297_MOESM1_ESM.zip › Final Raw Data/LMTS_volume_data_pos_mask.ods]

## Sheet: volratio_Rl_mask_(row_2)
patient number	'total brain'	'left thalamus'	'right thalamus'	'total thalamus'	'brainstem'	'left cerebellum'	'right cerebellum'	'left supratentorial'	'right supratentorial'	'left mesial'	'right mesial'	'left lateral'	'right lateral'	'left temporal'	'right temporal'	'left insula'	'right insula'
1	0.245603066	0.067892504	0.067307692	0.067618332	0.279382136	0.196711328	0.288269332	0.239276033	0.294330722	0.458794588	0.497790869	0.489959839	0.607983193	0.482826577	0.583524027	0.35589942	0.44813278
2	0.13687165	0.033043478	0.035643564	0.034259259	0.078021978	0.095224228	0.087445666	0.119939143	0.166859313	0.106891702	0.114401077	0.151836735	0.309024613	0.141727301	0.2597889	0.17961165	0.134259259
3	0.133294338	0.466960352	0.363207547	0.416856492	0.201593137	0.089234104	0.075773746	0.109190307	0.139825125	0.18757764	0.20959596	0.248602311	0.330418251	0.234518349	0.302454705	0.012915129	0.101361573
4	0.322148296	0	0.257756563	0.115879828	0.025523226	0.005610973	0.247300216	0.033975366	0.625104719	0	0.724310777	0.036864571	0.859056317	0.029366306	0.832721038	0	0.783636364
5	0.105095253	0.036713287	0.060240964	0.047663551	0.262886598	0.069936709	0.085722238	0.08262022	0.114442744	0.090163934	0.173160173	0.224762726	0.325498008	0.196721311	0.292538245	0.182539683	0.131845842
6	0.102468779	0	0.011925043	0.005649718	0.033151905	0.111408498	0.041710388	0.105812622	0.144119439	0.016750419	0.125407166	0.186759297	0.271486536	0.153416557	0.244511278	0.094091904	0.208494208
7	0.118057803	0.027124774	0	0.015274949	0.017217631	0.059513467	0.021017699	0.101151486	0.179416705	0.043945313	0.221264368	0.17954071	0.417624521	0.143919959	0.368534483	0.018258427	0.16507177
8	0.200612751	0	0	0	0.138872044	0.065923863	0.057591623	0.219848124	0.203373386	0.401475237	0.331914894	0.309793211	0.411840412	0.334567198	0.393280632	0.307359307	0.247933884
9	0.068014586	0.028132992	0.043269231	0.035935564	0.077738516	0.031214742	0.039946738	0.02962963	0.095034757	0.083499006	0.080708661	0.069261591	0.295081967	0.072444444	0.243075454	0.049792531	0.133802817
10	0.025940142	0	0.007614213	0.003452244	0.052969502	0.009663866	0.021962938	0.004657555	0.046643743	0.004934211	0.062091503	0.014449427	0.214968153	0.012237094	0.177483974	0.003669725	0
11	0.136896863	0.002638522	0.10546875	0.061728395	0.115031757	0.054168267	0.038060897	0.143472023	0.161669652	0.222984563	0.116541353	0.271469466	0.411619283	0.260918253	0.338604651	0.06557377	0.074168798
12	0.116406175	0.053191489	0.046511628	0.049627792	0.04867872	0.111340206	0.118288957	0.069870344	0.147174142	0.066549912	0.112482853	0.093862816	0.394230769	0.086878639	0.311974369	0.143283582	0.091922006
13	0.151938266	0	0.035294118	0.016378526	0.002896871	0.041514042	0.033969466	0.133698531	0.214255512	0.047878128	0.082329317	0.24771202	0.396863691	0.203955206	0.324211503	0.162913907	0.172628305
14	0.211545023	0.008955224	0.196153846	0.090756303	0.045718433	0.004720162	0.084577114	0.109311004	0.339735683	0.006302521	0.075842697	0.0859375	0.438271605	0.071644042	0.391959799	0.073089701	0.46223565
15	0.127114734	0.050403226	0.034602076	0.041899441	0.092449923	0.025042445	0.056184159	0.093586086	0.151006478	0.047348485	0.145476773	0.060393258	0.248747153	0.056864754	0.220710256	0.257936508	0.315602837
16	0.376800112	0	0.770114943	0.351398601	0.360165119	0.001121495	0.574340528	0.002609314	0.67401787	0	0.850220264	0	0.892080745	0	0.883328216	0.006036217	0.962521295
17	0.196794354	0.095022624	0.08801956	0.091656874	0.0272	0.056448966	0.007301808	0.21672232	0.267923974	0.132450331	0.184713376	0.332962138	0.512990937	0.304099142	0.460639919	0.160447761	0.088122605
18	0.167757796	0	0.006993007	0.003610108	0.293460925	0.114966555	0.205184374	0.078552772	0.205783395	0.184659091	0.497348887	0.201546641	0.514130435	0.197259286	0.508444125	0.032119914	0.129707113
19	0.268005075	0.032258065	0.01635514	0.024067389	0.100172712	0.217376719	0.224201474	0.286987916	0.288772636	0.225840336	0.260083449	0.479250826	0.435142976	0.413605442	0.3949553	0.06440678	0.150735294
20	0.2724688	0.053398058	0.648648649	0.349206349	0.177191907	0.02108678	0.113358912	0.032041301	0.47362299	0.06870229	0.712676056	0.016567545	0.73506676	0.027916251	0.730596175	0.018372703	0.8359375
21	0.116241294	0.010434783	0.051327434	0.030701754	0.029057406	0.039563438	0.071050309	0.10014073	0.166120625	0.097643098	0.136063408	0.211212976	0.352590384	0.19154519	0.30494186	0.12254902	0.088362069
22	0.07675631	0	0	0	0.003322259	0.055508475	0.017914013	0.086933706	0.082742122	0.010218978	0.00678733	0.131042749	0.167296073	0.105081556	0.127123443	0.084269663	0.029795158
23	0.144758036	0.036297641	0	0.019175455	0.233890215	0.336294834	0.245628195	0.098368425	0.110428517	0.169662921	0.217391304	0.240229111	0.312347685	0.223950233	0.291023622	0.01810585	0.082051282
24	0.151684741	0.071813285	0.036211699	0.051764706	0.175045427	0.153694858	0.112920506	0.108537109	0.161080891	0.231947484	0.244325768	0.216854536	0.401598402	0.219827586	0.370202559	0.186046512	0.113074205
25	0.335571474	0.153577661	0.221962617	0.182817183	0.093326643	0.019200991	0.029916753	0.307657802	0.478470948	0.319954128	0.622538293	0.403783431	0.756649464	0.385220924	0.720943781	0.658969805	0.9125
mean	0.172353829	0.049114319	0.124185131	0.084295153	0.1185986	0.0794596	0.115985522	0.116583595	0.237278244	0.129046973	0.272218663	0.196186217	0.440504333	0.182020464	0.403102893	0.130330379	0.274556105
sd	0.08807151	0.094620024	0.199334005	0.116816643	0.102388058	0.078450495	0.125439946	0.080800063	0.16399494	0.125827427	0.236728245	0.136711654	0.19268917	0.129823054	0.200817199	0.147161336	0.289870383

## Sheet: volratio_Rm_mask
patient number	'total brain'	'left thalamus'	'right thalamus'	'total thalamus'	'brainstem'	'left cerebellum'	'right cerebellum'	'left supratentorial'	'right supratentorial'	'left mesial'	'right mesial'	'left lateral'	'right lateral'	'left temporal'	'right temporal'	'left insula'	'right insula'
1	0.423247343	0.86562942	0.913461538	0.888054095	0.813969107	0.385505481	0.554445029	0.341412853	0.267290035	0.885608856	0.902798233	0.508214677	0.428991597	0.594594595	0.534161491	0.735009671	0.443983402
2	0.212905836	0.405217391	0.38019802	0.393518519	0.231868132	0.082993593	0.068780363	0.172681937	0.166281374	0.58649789	0.69986541	0.220408163	0.149498633	0.302752294	0.288729997	0.470873786	0.409722222
3	0.10577913	0.343612335	0.247641509	0.297266515	0.237132353	0.068280347	0.087157595	0.074911348	0.087885808	0.285714286	0.443181818	0.133060007	0.136121673	0.168291284	0.207188778	0.007380074	0.034795764
4	0.265942882	0	0.198090692	0.089055794	0.070444104	0.003740648	0.243520518	0.00983715	0.517523038	0	0.90726817	0.002716337	0.82130898	0.002163833	0.838109233	0	0.632727273
5	0.065478076	0.213286713	0.102409639	0.161682243	0.116494845	0.041455696	0.055385472	0.028549792	0.067552525	0.183606557	0.673881674	0.043140638	0.101195219	0.072404372	0.225101467	0.007936508	0.077079108
6	0.212818058	0.354294479	0.293015332	0.325262308	0.174171202	0.054198729	0.084207765	0.184347006	0.23071298	0.469011725	0.718241042	0.176542705	0.268535596	0.23390276	0.351578947	0.428884026	0.415057915
7	0.153156069	0.424954792	0.244755245	0.346232179	0.466942149	0.188097307	0.119100295	0.114252224	0.091769736	0.518554688	0.719827586	0.168058455	0.187739464	0.260133402	0.320761494	0.235955056	0.224880383
8	0.29113283	0.604651163	0.606280193	0.605344296	0.229836264	0.08542247	0.124848973	0.239949375	0.238226733	0.599578504	0.720567376	0.330472103	0.373659374	0.403189066	0.454216074	0.58008658	0.51446281
9	0.142931562	0.401534527	0.293269231	0.345724907	0.56360424	0.133508838	0.125610297	0.096087637	0.066832175	0.751491054	0.777559055	0.182598741	0.186002522	0.309777778	0.329512894	0.365145228	0.186619718
10	0.305461479	0.677894737	0.751269036	0.711162255	0.36035313	0.198319328	0.224090597	0.229136443	0.236881447	0.768092105	0.715686275	0.218734429	0.252653928	0.346462715	0.366185897	0.55412844	0.506082725
11	0.147088487	0.058047493	0.392578125	0.250280584	0.346506704	0.299270073	0.249198718	0.090694815	0.110271786	0.399656947	0.560150376	0.150763359	0.12525752	0.204927212	0.232868217	0.052459016	0.061381074
12	0.14108096	0.401595745	0.204651163	0.296526055	0.367872045	0.322680412	0.249236141	0.069973246	0.084249785	0.339754816	0.502057613	0.140192539	0.147624434	0.191222571	0.251101322	0.03880597	0.025069638
13	0.277381528	0.803056027	0.739215686	0.773430391	0.397450753	0.401302401	0.374045802	0.191427883	0.17269707	0.695321001	0.754016064	0.287675412	0.248793727	0.376935907	0.365491651	0.511258278	0.444790047
14	0.14560005	0.065671642	0.1	0.080672269	0.29245283	0.159811194	0.16275764	0.093201056	0.122643172	0.411764706	0.533707865	0.094669118	0.149382716	0.15158371	0.198492462	0.149501661	0.066465257
15	0.033887009	0.014112903	0.017301038	0.015828678	0.106317411	0.005517827	0.030042918	0.01233091	0.038308839	0.104166667	0.414425428	0.007724719	0.053302961	0.033811475	0.151344175	0.007936508	0.008865248
16	0.374166939	0.001607717	0.814176245	0.372377622	0.406604747	0.002616822	0.607314149	0.008697715	0.645582187	0.00456621	0.917767988	0	0.876940994	0.001027749	0.885477433	0.016096579	0.957410562
17	0.037990655	0.036199095	0	0.01880141	0.2712	0.0118149	0.032684284	0.027303084	0.028105966	0.102649007	0.340764331	0.04064588	0.042296073	0.04957102	0.089893347	0.063432836	0.003831418
18	0.299655292	0.076492537	0.159090909	0.119133574	0.419457735	0.397575251	0.373859073	0.128470543	0.287169228	0.417613636	0.819724284	0.197680039	0.336956522	0.253516048	0.500538987	0.064239829	0.479079498
19	0.417195313	0.741935484	0.799065421	0.771359807	0.263097294	0.132170413	0.118550369	0.377173593	0.40056338	0.616596639	0.788595271	0.34667646	0.372565271	0.416598639	0.46807152	0.854237288	0.654411765
20	0.226097021	0.422330097	0.808353808	0.614163614	0.354383814	0.112327656	0.091733519	0.077439974	0.262743756	0.575572519	0.876056338	0.111724724	0.492972593	0.212695248	0.569460067	0.076115486	0.45625
21	0.077354729	0.28	0.343362832	0.311403509	0.112686038	0.02728513	0.077228597	0.045848456	0.061876396	0.335016835	0.42668428	0.049365303	0.083115915	0.098833819	0.15872093	0.039215686	0.00862069
22	0.132555619	0.475836431	0.482587065	0.478723404	0.220099668	0.124152542	0.12977707	0.092268672	0.093053951	0.325547445	0.447963801	0.085896924	0.125755287	0.137390213	0.206398641	0.125468165	0.098696462
23	0.158998062	0.295825771	0.347560976	0.320230105	0.248687351	0.113853241	0.133979015	0.094374111	0.103754266	0.637078652	0.699859748	0.176212938	0.223395613	0.282529808	0.330393701	0.199164345	0.217948718
24	0.20546641	0.161579892	0.338440111	0.261176471	0.259236826	0.229558865	0.264409685	0.115572716	0.175820319	0.262582057	0.460614152	0.185721954	0.293040293	0.200862069	0.326492537	0.069767442	0.207302709
25	0.536170213	0.841186736	0.911214953	0.871128871	0.796788761	0.39857541	0.344432882	0.437808395	0.546972477	0.82912844	0.920131291	0.49086758	0.543469631	0.565769426	0.643751821	0.808170515	0.96875
mean	0.215581662	0.358662125	0.419519551	0.388741579	0.3251063	0.159201383	0.197055871	0.134150037	0.204190737	0.44420685	0.669655819	0.173990528	0.280823061	0.23483788	0.371761723	0.258450759	0.324171376
sd	0.127768068	0.2761106	0.288903489	0.261567962	0.18733988	0.1354497	0.153724839	0.115125271	0.166370457	0.252459436	0.180233413	0.135906909	0.216809235	0.158137998	0.2023022	0.27805873	0.285179714

## Sheet: volratio_Ll_mask
patient number	'total brain'	'left thalamus'	'right thalamus'	'total thalamus'	'brainstem'	'left cerebellum'	'right cerebellum'	'left supratentorial'	'right supratentorial'	'left mesial'	'right mesial'	'left lateral'	'right lateral'	'left temporal'	'right temporal'	'left insula'	'right insula'
1	0.23380542	0.083451202	0.107371795	0.094665665	0.251175285	0.311205847	0.457127827	0.25514272	0.223317328	0.436654367	0.427098675	0.586710478	0.45210084	0.552364865	0.446551161	0.353965184	0.44813278
2	0.129741074	0.102608696	0.093069307	0.098148148	0.155494505	0.113570181	0.086167221	0.136590314	0.106918758	0.129395218	0.061911171	0.3	0.188240656	0.261626068	0.15628192	0.242718447	0.219907407
3	0.19068788	0.233480176	0.242924528	0.238041002	0.235294118	0.213150289	0.127712558	0.213874113	0.147373141	0.21242236	0.191919192	0.401043608	0.268060837	0.357511468	0.25043834	0.025830258	0.075642965
4	0.291931881	0.935672515	0.021479714	0.524678112	0.165390505	0.63840399	0.004859611	0.52533686	0.001047194	0.87993921	0	0.752425301	0	0.778361669	0	0.793193717	0
5	0.120457939	0.02972028	0.062248996	0.044859813	0.204123711	0.125949367	0.13832452	0.147822794	0.082579658	0.1	0.077922078	0.427092321	0.236653386	0.358948087	0.202310334	0.095238095	0.099391481
6	0.194407961	0.148773006	0.144804089	0.146892655	0.13805047	0.109401138	0.097586569	0.26544083	0.182876295	0.125628141	0.141693811	0.478136494	0.282921431	0.409001314	0.256842105	0.291028446	0.235521236
7	0.114612717	0.005424955	0	0.00305499	0.064049587	0.044309296	0.027286136	0.13445494	0.126278821	0.043945313	0.063218391	0.295059151	0.235632184	0.229091842	0.192528736	0.16011236	0.342105263
8	0.22400871	0.050089445	0	0.028776978	0.223771983	0.221448468	0.162303665	0.255955926	0.179565639	0.43203372	0.303546099	0.431135388	0.33976834	0.431378132	0.331357049	0.207792208	0.076446281
9	0.094810184	0.097186701	0.052884615	0.074349442	0.34540636	0.047010154	0.025299601	0.097965571	0.054716981	0.504970179	0.446850394	0.250143102	0.165825977	0.307111111	0.23400191	0.502074689	0.214788732
10	0.126313941	0.018947368	0.015228426	0.01726122	0.179775281	0.213865546	0.13726836	0.117278766	0.109881896	0.024671053	0.04248366	0.253612357	0.148089172	0.200382409	0.122195513	0.027522936	0.00973236
11	0.123918467	0.063324538	0.08203125	0.074074074	0.209597742	0.086054552	0.068910256	0.158434105	0.109960283	0.226415094	0.104010025	0.391698473	0.240214256	0.35572975	0.206511628	0.045901639	0.104859335
12	0.157509509	0.228723404	0.213953488	0.220843672	0.184979138	0.227319588	0.278044522	0.164642931	0.099168021	0.085814361	0.172839506	0.405535499	0.154977376	0.323779669	0.160192231	0.143283582	0.183844011
13	0.190542392	0	0.019607843	0.009099181	0.031865585	0.24013024	0.124045802	0.202263424	0.209785563	0.102285092	0.166666667	0.354789506	0.260253317	0.299499643	0.238636364	0.127152318	0.085536547
14	0.240361053	0.050746269	0.096153846	0.070588235	0.037735849	0.222521915	0.096659559	0.276781651	0.174801762	0.176470588	0.103932584	0.433823529	0.185185185	0.387631976	0.174802584	0.07641196	0.039274924
15	0.096995796	0.114919355	0.008650519	0.057728119	0.02978942	0.112903226	0.028482247	0.149443269	0.055930905	0.25	0.040342298	0.318820225	0.019134396	0.300204918	0.024892134	0.079365079	0.003546099
16	0.374283451	0.752411576	0	0.409090909	0.194014448	0.921495327	0.042865707	0.711868427	0.02538647	0.926940639	0	0.91821397	0	0.920178143	0	0.897384306	0
17	0.238846283	0.085972851	0.085574572	0.085781434	0.0248	0.186084673	0.019819193	0.293197145	0.246716078	0.09602649	0.130573248	0.550111359	0.236858006	0.484747378	0.219908583	0.623134328	0.570881226
18	0.250086845	0.343283582	0.16958042	0.253610108	0.31738437	0.280518395	0.14384812	0.276869498	0.153223606	0.565340909	0.388123012	0.483325278	0.158152174	0.504147133	0.236076177	0.29764454	0.140167364
19	0.244296838	0.017369727	0.004672897	0.010830325	0.043177893	0.208990272	0.222972973	0.28190392	0.242736419	0.246848739	0.175243394	0.528094014	0.384997928	0.455238095	0.336845466	0.066101695	0.115808824
20	0.240916868	0.75	0	0.377289377	0.204782342	0.51378751	0.003487967	0.42063427	0.015326719	0.880916031	0.050704225	0.758708581	0.031974701	0.785310734	0.035714286	0.690288714	0
21	0.123354089	0.006956522	0.030088496	0.018421053	0.055279943	0.05047749	0.052074139	0.150137027	0.133655994	0.12962963	0.136063408	0.335331453	0.268356318	0.299708455	0.239244186	0.139705882	0.064655172
22	0.20957002	0.087360595	0.077114428	0.082978723	0.088039867	0.280084746	0.159235669	0.251005772	0.145438047	0.293430657	0.156108597	0.405912905	0.199773414	0.38174404	0.188844847	0.239700375	0.054003724
23	0.136587529	0.036297641	0	0.019175455	0.142243437	0.203027312	0.09039548	0.147721887	0.115813424	0.113483146	0.129032258	0.313342318	0.260763607	0.26723691	0.231181102	0.050139276	0.107692308
24	0.073961405	0.02513465	0.001392758	0.011764706	0.100545124	0.058724361	0.029783587	0.080823681	0.070304732	0.126914661	0.096128171	0.226516371	0.158175158	0.206896552	0.145788913	0.124031008	0.047114252
25	0.429295413	0.570680628	0.436915888	0.513486513	0.349222278	0.170331372	0.094432882	0.583210509	0.361284404	0.709862385	0.481400438	0.732550554	0.438666137	0.727526663	0.450043694	0.788632327	0.58125
mean	0.194052147	0.193541427	0.078629915	0.139419596	0.15903957	0.23203061	0.108759767	0.251952014	0.134963526	0.312801519	0.163512452	0.453285289	0.212590992	0.423414281	0.20324757	0.283534135	0.152812092
sd	0.086807614	0.266767902	0.101864165	0.159479035	0.098221944	0.198680674	0.099692962	0.15673877	0.082368285	0.279449046	0.13856789	0.178673706	0.120778319	0.193083237	0.115949872	0.270066744	0.167949509

## Sheet: volratio_Lm_mask
patient number	'total brain'	'left thalamus'	'right thalamus'	'total thalamus'	'brainstem'	'left cerebellum'	'right cerebellum'	'left supratentorial'	'right supratentorial'	'left mesial'	'right mesial'	'left lateral'	'right lateral'	'left temporal'	'right temporal'	'left insula'	'right insula'
1	0.457389839	0.939179632	0.956730769	0.947407964	0.809939557	0.367844093	0.500263019	0.381039707	0.292477466	0.9200492	0.874815906	0.532676159	0.428571429	0.62134009	0.527623406	0.798839458	0.439834025
2	0.207342976	0.405217391	0.417821782	0.411111111	0.261538462	0.082993593	0.071592943	0.178175978	0.140852048	0.738396624	0.563930013	0.238367347	0.118960802	0.350838342	0.231528771	0.519417476	0.44212963
3	0.085212915	0.209251101	0.181603774	0.195899772	0.223651961	0.05816474	0.088580576	0.068410165	0.058964203	0.30310559	0.277777778	0.115542303	0.098479087	0.158830275	0.139976622	0	0.013615734
4	0.288617203	0.867446394	0.183770883	0.560085837	0.345074017	0.641832918	0.045356371	0.469455237	0.004258587	0.872340426	0.006265664	0.633294529	0.000304414	0.681916538	0.001469508	0.793193717	0
5	0.117448753	0.335664336	0.409638554	0.370093458	0.23814433	0.157911392	0.200667965	0.082771677	0.068039516	0.6	0.297258297	0.160051769	0.126693227	0.25170765	0.163596628	0.074074074	0.111561866
6	0.22617484	0.509202454	0.444633731	0.478611784	0.124690747	0.139176982	0.138772298	0.208459621	0.22126752	0.695142379	0.501628664	0.19493257	0.253412025	0.29303548	0.29924812	0.262582057	0.177606178
7	0.15583815	0.329113924	0.265734266	0.301425662	0.48415978	0.156385752	0.105457227	0.133489623	0.075278668	0.711914063	0.591954023	0.158663883	0.141762452	0.304002052	0.254310345	0.332865169	0.222488038
8	0.256038892	0.271914132	0.164251208	0.22610483	0.328077623	0.199628598	0.149818768	0.241066111	0.193447272	0.596417281	0.609929078	0.385875927	0.382668383	0.442767654	0.43544137	0.45021645	0.324380165
9	0.158071238	0.480818414	0.216346154	0.34448575	0.589222615	0.168108311	0.142476698	0.112258738	0.061469712	0.807157058	0.748031496	0.210646823	0.186002522	0.344	0.32234957	0.502074689	0.144366197
10	0.345199569	0.795789474	0.868020305	0.82853855	0.438202247	0.221008403	0.229238161	0.270443613	0.261548811	0.786184211	0.632352941	0.239661186	0.244161359	0.366730402	0.339342949	0.644036697	0.569343066
11	0.196082595	0.350923483	0.345703125	0.347923681	0.422724065	0.192086055	0.177884615	0.18989547	0.138618488	0.656946827	0.387218045	0.317270992	0.245158632	0.391190743	0.280310078	0.108196721	0.15601023
12	0.082494327	0.204787234	0.197674419	0.200992556	0.23713491	0.120618557	0.123090354	0.053817658	0.038921297	0.544658494	0.223593964	0.071600481	0.083144796	0.192566055	0.124148979	0.059701493	0.030640669
13	0.346852837	0.898132428	0.835294118	0.868971793	0.55561993	0.461538462	0.467175573	0.256621719	0.222832981	0.768226333	0.649598394	0.34533252	0.291314837	0.437931856	0.374072356	0.597350993	0.513219285
14	0.268835882	0.495522388	0.384615385	0.447058824	0.227866473	0.354686446	0.289978678	0.219350141	0.187312775	0.733193277	0.435393258	0.218290441	0.217695473	0.310708899	0.245513281	0.581395349	0.196374622
15	0.095406542	0.116935484	0.112456747	0.11452514	0.065742167	0.118845501	0.049941475	0.10665317	0.053771679	0.386363636	0.196821516	0.223314607	0.054214123	0.267418033	0.092930634	0.035714286	0.014184397
16	0.366733467	0.8585209	0.007662835	0.47027972	0.302889577	0.911401869	0.075539568	0.668537993	0.017160686	0.943683409	0	0.883731211	0	0.897225077	0	0.903420523	0
17	0.192338781	0.228506787	0.163814181	0.197414806	0.3376	0.130620282	0.23713491	0.168401755	0.168782564	0.774834437	0.359872611	0.194320713	0.146827795	0.277883699	0.180802438	0.264925373	0.203065134
18	0.237260508	0.335820896	0.181818182	0.25631769	0.427432217	0.345317726	0.12924425	0.236625713	0.130581068	0.670454545	0.400848356	0.433542774	0.123913043	0.493689145	0.217750629	0.34261242	0.238493724
19	0.30780904	0.543424318	0.570093458	0.557160048	0.225100748	0.115732976	0.113329238	0.28190392	0.25167002	0.715336134	0.663421419	0.325009181	0.249067551	0.426122449	0.344189017	0.791525424	0.419117647
20	0.288471216	0.983009709	0.653562654	0.819291819	0.448191294	0.540145985	0.043948378	0.349340326	0.083133767	0.888549618	0.678873239	0.629141886	0.164441321	0.685609837	0.267154106	0.632545932	0.178125
21	0.104427654	0.299130435	0.240707965	0.270175439	0.19631467	0.064574807	0.080317741	0.080586623	0.071705138	0.562289562	0.277410832	0.112834979	0.098024599	0.190670554	0.1375	0.095588235	0.051724138
22	0.105120529	0.126394052	0.072139303	0.103191489	0.130398671	0.223728814	0.115047771	0.10206402	0.050404224	0.562043796	0.234162896	0.165801039	0.101963746	0.250941029	0.135050963	0.06928839	0.003724395
23	0.22074375	0.588021779	0.672764228	0.627996165	0.306443914	0.186245475	0.233252623	0.129849029	0.118619644	0.725842697	0.56802244	0.212938005	0.223801787	0.33125972	0.301102362	0.270194986	0.238461538
24	0.059610338	0.019748654	0.016713092	0.018039216	0.075105996	0.047204271	0.048639383	0.061261261	0.048897467	0.533916849	0.189586115	0.121309716	0.117882118	0.202586207	0.132196162	0.046511628	0.055359246
25	0.525414306	0.879581152	0.904205607	0.89010989	0.782237832	0.330752555	0.259365245	0.490868311	0.491009174	0.926605505	0.912472648	0.567188519	0.460500198	0.646775013	0.580833091	0.859680284	0.925
mean	0.227797446	0.482882278	0.378711069	0.43412852	0.343340152	0.253462182	0.164644553	0.221653903	0.138040991	0.696946078	0.451249584	0.307653582	0.182358629	0.392709872	0.245137655	0.401438073	0.226752997
sd	0.120308732	0.292381903	0.288463802	0.268314669	0.194377761	0.205569456	0.119428448	0.152930442	0.110120458	0.161508758	0.246313797	0.202165627	0.119271611	0.186004712	0.143520835	0.298118466	0.223474772
