# Supplementary material for: Amplitude synchronization of spontaneous activity of medial and lateral temporal gyri reveals altered thalamic connectivity in patients with temporal lobe epilepsy
Source: Sci Rep. 2022 Nov 1;12:18389. doi: 10.1038/s41598-022-23297-4 (PMC9626490; doi:10.1038/s41598-022-23297-4)
Supplement: Supplementary file 1 — Supplementary Information. [file 41598_2022_23297_MOESM1_ESM.zip › Final Raw Data/Patient Demographics Raw Data.xlsx]

## Sheet: LMTS
Patient Number	Duration of Epilepsy	Age at Scan	Seizure Status	Side
1	18	36	NSF	L
2	10	53	SF	L
3	61	69	NSF	L
4	24	49	NSF	L
5	18	45	NSF	L
6	33	38	SF	L
7	26	31	SF	L
8	15	65	NSF	L
9	33	34	SF	L
10	8	56	SF	L
11	11	51	NSF	L
12	20	65	SF	L
13	24	29	NSF	L
14	47	57	SF	L
15	14	52	NSF	L
16	13	40	SF	L
17	23	24	NSF	L
18	60	66	NSF	L
19	54	68	NSF	L
20	7	56	NSF	L
21	33	34	SF	L
22	31	66	SF	L
23	37	59	NSF	L
24	4	58	SF	L
25	2	23	NSF	L

## Sheet: RMTS
Patient Number	Duration of Epilepsy	Age at Scan	Seizure Status	Side
1	3	33	NSF	R
2	27	67	SF	R
3	16	63	NSF	R
4	40	48	NSF	R
5	21	22	NSF	R
6	13	52	SF	R

## Sheet: Controls
Controls	Duration	Age at scan
1	0	23
2	0	21
3	0	26
4	0	21
5	0	22
6	0	23
7	0	24
8	0	22
9	0	28
10	0	21
11	0	35
12	0	23
13	0	30
14	0	22
15	0	30
16	0	31
