# Supplementary material for: Amplitude synchronization of spontaneous activity of medial and lateral temporal gyri reveals altered thalamic connectivity in patients with temporal lobe epilepsy
Source: Sci Rep. 2022 Nov 1;12:18389. doi: 10.1038/s41598-022-23297-4 (PMC9626490; doi:10.1038/s41598-022-23297-4)
Supplement: Supplementary file 1 — Supplementary Information. [file 41598_2022_23297_MOESM1_ESM.zip › Final Raw Data/RMTS_volume_data_neg_mask.ods]

## Sheet: volratio_Rl_mask_(row_2)
patient number	'total brain'	'left thalamus'	'right thalamus'	'total thalamus'	'brainstem'	'left cerebellum'	'right cerebellum'	'left supratentorial'	'right supratentorial'	'left mesial'	'right mesial'	'left lateral'	'right lateral'	'left temporal'	'right temporal'	'left insula'	'right insula'
1	0.136731531	0.03236246	0.018552876	0.025929127	0.069204152	0.248810939	0.299105933	0.123691326	0.104024557	0.020810515	0.016771488	0.082588598	0.039899353	0.069023569	0.033993576	0.003802281	0.010733453
2	0.157366071	0.227191413	0.229357798	0.228140704	0.193877551	0.1600168	0.185831257	0.170720556	0.12409495	0.0472103	0.066189624	0.068235294	0.051732552	0.063031161	0.054831288	0.237006237	0.090517241
3	0.19043844	0.444723618	0.535384615	0.485477178	0.136516476	0.10326087	0.179731879	0.213909378	0.180426948	0.070175439	0.151658768	0.021914648	0.078707131	0.030589719	0.091280376	0.128617363	0.214580468
4	0.267114128	0.367751061	0.416666667	0.388663968	0.194061506	0.155574043	0.172533984	0.24503365	0.234148434	0.2484994	0.321895425	0.200645756	0.118888317	0.21392869	0.167514677	0.411042945	0.40599455
5	0.054745647	0.00330033	0.021848739	0.012489592	0.049964814	0.04416636	0.076558266	0.049110656	0.044078287	0	0.027093596	0.005617978	0.004656577	0.004591669	0.008945386	0	0.038647343
6	0.256163616	0.39244186	0.189602446	0.293591654	0.485266458	0.29091621	0.296626984	0.1534235	0.150465254	0.251155624	0.257462687	0.097603741	0.077412513	0.139830508	0.117258464	0.297945205	0.234256927
mean	0.177093239	0.244628457	0.235235524	0.239048704	0.188148493	0.167124204	0.201731384	0.159314844	0.139539738	0.106308546	0.140178598	0.079434336	0.061882741	0.086832553	0.078970628	0.179735672	0.16578833
sd	0.07939917	0.190076942	0.208618768	0.191287544	0.15764214	0.090970613	0.084551248	0.069147774	0.065352421	0.11367369	0.126807143	0.069159342	0.039076845	0.077165662	0.058252407	0.165303973	0.148754988

## Sheet: volratio_Rm_mask
patient number	'total brain'	'left thalamus'	'right thalamus'	'total thalamus'	'brainstem'	'left cerebellum'	'right cerebellum'	'left supratentorial'	'right supratentorial'	'left mesial'	'right mesial'	'left lateral'	'right lateral'	'left temporal'	'right temporal'	'left insula'	'right insula'
1	0.190911831	0.048543689	0.005565863	0.02852204	0.041955017	0.288941736	0.332159306	0.181446301	0.178308322	0.051478642	0.014675052	0.137750385	0.118619698	0.118807119	0.092077088	0.017110266	0.039355993
2	0.120022925	0.121645796	0.142201835	0.130653266	0.091836735	0.143637127	0.128159487	0.133961229	0.11089726	0.007153076	0.003577818	0.049411765	0.03318692	0.038951841	0.026840491	0.04989605	0.015086207
3	0.187597719	0.09798995	0.018461538	0.062240664	0.168796234	0.105860113	0.109975006	0.191103417	0.240033269	0.071929825	0.107819905	0.064590542	0.107081174	0.065909808	0.107208495	0.170418006	0.068775791
4	0.216295324	0.30834512	0.164772727	0.246963563	0.10233298	0.24625624	0.30149878	0.224195249	0.187129987	0.165666267	0.052287582	0.217250923	0.245496655	0.202932356	0.199217221	0.073619632	0.073569482
5	0.074380361	0.011551155	0.068907563	0.039966694	0.004222379	0.054839897	0.082655827	0.073115064	0.069086651	0	0	0.040128411	0.034342258	0.032797639	0.027777778	0	0.031400966
6	0.203648363	0	0	0	0.006896552	0.088488645	0.061177249	0.224852071	0.255592952	0.009244992	0.009328358	0.132086499	0.156415695	0.098305085	0.123864575	0.034246575	0.0302267
mean	0.165476087	0.098012618	0.066651588	0.084724371	0.069339983	0.154670626	0.169270942	0.171445555	0.173508073	0.050912134	0.031281453	0.106869754	0.115857067	0.092950641	0.096164275	0.057548422	0.04306919
sd	0.055750305	0.113426207	0.071884446	0.090858909	0.06383668	0.093023748	0.116969573	0.058643316	0.072382422	0.063013691	0.041959799	0.068288885	0.080018861	0.063338244	0.064820361	0.060903903	0.023190556

## Sheet: volratio_Ll_mask
patient number	'total brain'	'left thalamus'	'right thalamus'	'total thalamus'	'brainstem'	'left cerebellum'	'right cerebellum'	'left supratentorial'	'right supratentorial'	'left mesial'	'right mesial'	'left lateral'	'right lateral'	'left temporal'	'right temporal'	'left insula'	'right insula'
1	0.099491992	0.029126214	0.029684601	0.029386344	0.118079585	0.226813317	0.264968843	0.05803231	0.083356071	0.053669222	0.025157233	0.021879815	0.032350827	0.028860029	0.030513919	0.001901141	0.008944544
2	0.118544884	0.230769231	0.25	0.23919598	0.222878625	0.142797144	0.136347455	0.085863204	0.098982678	0.08869814	0.107334526	0.035294118	0.055636896	0.048512748	0.066717791	0.081081081	0.036637931
3	0.215938869	0.487437186	0.470769231	0.479944675	0.1466039	0.13563327	0.180867985	0.20525365	0.229719989	0.054385965	0.154028436	0.040369089	0.098445596	0.042888679	0.108025322	0.102893891	0.390646492
4	0.032575509	0.001414427	0.005681818	0.003238866	0	0.00249584	0.007668177	0.0222979	0.055684256	0.027611044	0.016339869	0.012915129	0.008234689	0.016994335	0.010176125	0.108384458	0.002724796
5	0.0428136	0.001650165	0.018487395	0.009991674	0.02885292	0.047478837	0.045392954	0.028175665	0.052024088	0	0	0	0.004656577	0	0.003766478	0	0.009661836
6	0.147366455	0.026162791	0.082568807	0.053651267	0.245141066	0.070869225	0.142526455	0.078085376	0.13244902	0.053929122	0.09141791	0.007013442	0.064156946	0.019915254	0.070189926	0.113013699	0.304785894
mean	0.109455218	0.129426669	0.142865309	0.135901468	0.126926016	0.104347939	0.129628645	0.079618018	0.108702684	0.046382249	0.065712996	0.019578599	0.043913588	0.026195174	0.048231593	0.067879045	0.125566915
sd	0.068278126	0.195897639	0.184246324	0.190051937	0.099373764	0.080229236	0.092869739	0.06666861	0.066286383	0.02989455	0.060980956	0.015938156	0.035968774	0.017855692	0.040344712	0.052988314	0.174596644

## Sheet: volratio_Lm_mask
patient number	'total brain'	'left thalamus'	'right thalamus'	'total thalamus'	'brainstem'	'left cerebellum'	'right cerebellum'	'left supratentorial'	'right supratentorial'	'left mesial'	'right mesial'	'left lateral'	'right lateral'	'left temporal'	'right temporal'	'left insula'	'right insula'
1	0.184820045	0.058252427	0.020408163	0.040622299	0.015138408	0.19351962	0.238146844	0.195590376	0.180627558	0.008762322	0.004192872	0.118644068	0.10496046	0.094516595	0.079229122	0.022813688	0.04293381
2	0.12234556	0.123434705	0.151376147	0.135678392	0.112781955	0.180596388	0.104307583	0.135881492	0.105764824	0.005722461	0.008944544	0.103529412	0.047340166	0.079320113	0.039110429	0.064449064	0.030172414
3	0.107903371	0	0.012307692	0.005532503	0.068594486	0.137287335	0.086798455	0.101309649	0.136179651	0	0.009478673	0.065743945	0.061189243	0.053926206	0.052276904	0.054662379	0.001375516
4	0.107769171	0.079207921	0.0625	0.072064777	0.06892895	0.091514143	0.150575113	0.111165167	0.095152295	0.015606242	0.073529412	0.117619926	0.07359753	0.089303565	0.073581213	0.073619632	0.125340599
5	0.103607967	0.004950495	0.053781513	0.029142381	0.014778325	0.053735738	0.078252033	0.09814261	0.118099699	0	0.036945813	0.03611557	0.030849825	0.029517875	0.032015066	0	0.026570048
6	0.217033993	0	0	0	0.006896552	0.110023493	0.106481481	0.242392223	0.267075827	0	0.009328358	0.129748685	0.173382821	0.094067797	0.137076796	0.020547945	0.070528967
mean	0.140580018	0.044307591	0.050062252	0.047173392	0.047853113	0.127779453	0.127426918	0.147413586	0.150483309	0.005015171	0.023736612	0.095233601	0.081886674	0.073442025	0.068881588	0.039348785	0.049486893
sd	0.048262062	0.051281376	0.055216006	0.050556983	0.042265313	0.053506479	0.059727376	0.058893266	0.064524488	0.006358742	0.027075655	0.036534615	0.051379489	0.026328306	0.03821236	0.029031807	0.043479724
