# Supplementary material for: Amplitude synchronization of spontaneous activity of medial and lateral temporal gyri reveals altered thalamic connectivity in patients with temporal lobe epilepsy
Source: Sci Rep. 2022 Nov 1;12:18389. doi: 10.1038/s41598-022-23297-4 (PMC9626490; doi:10.1038/s41598-022-23297-4)
Supplement: Supplementary file 1 — Supplementary Information. [file 41598_2022_23297_MOESM1_ESM.zip › Final Raw Data/RMTS_volume_data_pos_mask.ods]

## Sheet: volratio_Rl_mask_(row_2)
patient number	'total brain'	'left thalamus'	'right thalamus'	'total thalamus'	'brainstem'	'left cerebellum'	'right cerebellum'	'left supratentorial'	'right supratentorial'	'left mesial'	'right mesial'	'left lateral'	'right lateral'	'left temporal'	'right temporal'	'left insula'	'right insula'
1	0.234027897	0.339805825	0.230055659	0.288677615	0.167387543	0.100178359	0.064210241	0.215766484	0.267462483	0.481927711	0.483228512	0.328197227	0.439252336	0.361952862	0.450481799	0.288973384	0.459749553
2	0.179989141	0.305903399	0.252293578	0.28241206	0.334586466	0.116337673	0.09754361	0.153255304	0.215378975	0.416309013	0.334525939	0.335058824	0.55295266	0.355169972	0.506134969	0.054054054	0.245689655
3	0.109136553	0.035175879	0	0.019363762	0.248150639	0.069234405	0.062940241	0.092051784	0.143332409	0.20877193	0.257109005	0.285274894	0.343449297	0.271523179	0.328568511	0.093247588	0.081155433
4	0.230627539	0.380480905	0.236742424	0.31902834	0.1378579	0.243344426	0.302195887	0.214222006	0.215787216	0.206482593	0.109477124	0.241697417	0.330931549	0.231922692	0.277886497	0.106339468	0.057220708
5	0.079909269	0.077557756	0.08907563	0.083263947	0.018296974	0.036069194	0.006775068	0.061309618	0.105470057	0.18491921	0.327586207	0.115569823	0.417345751	0.128238767	0.400188324	0.029972752	0.115942029
6	0.181546507	0.043604651	0.009174312	0.026825633	0.028213166	0.104541895	0.057539683	0.213123415	0.208968521	0.070878274	0.050373134	0.220923437	0.251325557	0.179661017	0.20685384	0.061643836	0.073047859
mean	0.169206151	0.197088069	0.136223601	0.16992856	0.155748781	0.111617659	0.098534122	0.158288102	0.192733277	0.261548122	0.26038332	0.254453604	0.389209525	0.254744748	0.361685657	0.10570518	0.172134206
sd	0.062968711	0.161184539	0.117730243	0.141169105	0.123397648	0.070794145	0.103946541	0.068200708	0.058219695	0.155282077	0.159098092	0.081805834	0.104508425	0.093832294	0.111646541	0.093901512	0.156582825

## Sheet: volratio_Rm_mask
patient number	'total brain'	'left thalamus'	'right thalamus'	'total thalamus'	'brainstem'	'left cerebellum'	'right cerebellum'	'left supratentorial'	'right supratentorial'	'left mesial'	'right mesial'	'left lateral'	'right lateral'	'left temporal'	'right temporal'	'left insula'	'right insula'
1	0.341226106	0.739482201	0.573283859	0.662057044	0.375	0.267538644	0.202926036	0.283505512	0.295770805	0.661555312	0.730607966	0.400616333	0.437814522	0.457912458	0.5125803	0.463878327	0.475849732
2	0.169914334	0.323792487	0.29587156	0.311557789	0.292696026	0.118857623	0.10501958	0.143196781	0.171020071	0.60658083	0.674418605	0.211764706	0.284529039	0.309490085	0.36809816	0.164241164	0.256465517
3	0.086476845	0.007537688	0.095384615	0.047026279	0.284465367	0.054820416	0.059304703	0.065256661	0.082062656	0.252631579	0.571090047	0.109188774	0.141130027	0.134973195	0.215233817	0.083601286	0.141678129
4	0.308344478	0.434229137	0.617424242	0.512550607	0.19300106	0.169717138	0.165562914	0.234817157	0.288030888	0.380552221	0.704248366	0.233856089	0.195573855	0.274575142	0.31741683	0.421267894	0.348773842
5	0.1137443	0.334983498	0.260504202	0.298084929	0.161857847	0.073242547	0.043699187	0.082480718	0.088909334	0.499102334	0.719211823	0.188202247	0.241559953	0.24499836	0.332862524	0.144414169	0.241545894
6	0.286483626	0.543604651	0.385321101	0.466467958	0.596865204	0.311276429	0.337632275	0.178571429	0.169174421	0.608628659	0.757462687	0.205727645	0.204135737	0.316525424	0.326589595	0.493150685	0.450881612
mean	0.217698281	0.39727161	0.371298263	0.382957435	0.317314251	0.1659088	0.152357449	0.164638043	0.182494696	0.501508489	0.692839916	0.224892632	0.250790522	0.289745777	0.345463537	0.295092254	0.319199121
sd	0.108181405	0.245380858	0.197820965	0.212986376	0.156704786	0.104514452	0.10932944	0.085246625	0.092869022	0.157927729	0.065712303	0.096158587	0.103394817	0.105426801	0.096645484	0.183406922	0.129794906

## Sheet: volratio_Ll_mask
patient number	'total brain'	'left thalamus'	'right thalamus'	'total thalamus'	'brainstem'	'left cerebellum'	'right cerebellum'	'left supratentorial'	'right supratentorial'	'left mesial'	'right mesial'	'left lateral'	'right lateral'	'left temporal'	'right temporal'	'left insula'	'right insula'
1	0.189964698	0.132686084	0.094619666	0.114952463	0.122404844	0.11058264	0.062042807	0.23067323	0.180286494	0.30449069	0.312368973	0.422804314	0.311646298	0.396825397	0.311830835	0.176806084	0.279069767
2	0.158331322	0.271914132	0.20412844	0.242211055	0.320622986	0.097858043	0.088999644	0.170811997	0.143799835	0.274678112	0.266547406	0.400941176	0.288433382	0.369688385	0.283742331	0.108108108	0.375
3	0.128889476	0.032663317	0	0.017980636	0.253530599	0.150519849	0.080436264	0.137588439	0.137732187	0.266666667	0.22985782	0.418300654	0.306686405	0.391043835	0.293444966	0.073954984	0.053645117
4	0.041987333	0.042432815	0	0.024291498	0.009544008	0.044925125	0.012199373	0.083759021	0.008837409	0.076830732	0.004901961	0.195110701	0.027792074	0.16227924	0.022309198	0.032719836	0.002724796
5	0.067622806	0.054455446	0.058823529	0.056619484	0.023926812	0.020242915	0.008807588	0.077994648	0.038307126	0.238779174	0.100985222	0.181781701	0.103608847	0.192194162	0.103107345	0.032697548	0.086956522
6	0.119069854	0.098837209	0.082568807	0.090909091	0.090282132	0.129992169	0.05952381	0.154374472	0.089784201	0.166409861	0.085820896	0.306838106	0.156945917	0.268220339	0.141205615	0.095890411	0.010075567
mean	0.117644248	0.105498167	0.073356741	0.091160705	0.136718564	0.092353457	0.052001581	0.142533634	0.099791209	0.221309206	0.166747046	0.320962776	0.199185487	0.29670856	0.192606715	0.086696162	0.134578628
sd	0.055209214	0.089850251	0.075646346	0.082948452	0.125477057	0.050223465	0.034013923	0.057188549	0.066345752	0.084873866	0.12018013	0.11104281	0.120385917	0.103975632	0.120284578	0.054137668	0.155167438

## Sheet: volratio_Lm_mask
patient number	'total brain'	'left thalamus'	'right thalamus'	'total thalamus'	'brainstem'	'left cerebellum'	'right cerebellum'	'left supratentorial'	'right supratentorial'	'left mesial'	'right mesial'	'left lateral'	'right lateral'	'left temporal'	'right temporal'	'left insula'	'right insula'
1	0.262527983	0.692556634	0.512059369	0.608470182	0.441608997	0.185790725	0.128691412	0.20259308	0.216507503	0.687842278	0.63312369	0.302927581	0.360891445	0.387445887	0.430406852	0.425855513	0.484794275
2	0.192054778	0.343470483	0.286697248	0.318592965	0.320085929	0.130617388	0.12744749	0.168891734	0.185959124	0.743919886	0.495527728	0.256470588	0.250854075	0.377124646	0.303297546	0.1995842	0.297413793
3	0.094756777	0.035175879	0	0.019363762	0.195023537	0.059073724	0.044989775	0.100707512	0.09154422	0.661403509	0.402843602	0.241830065	0.18726869	0.317250079	0.224423116	0.106109325	0.149931224
4	0.161943933	0.230551627	0.168560606	0.204048583	0.154825027	0.189267887	0.169048449	0.140760561	0.118146718	0.426170468	0.303921569	0.171125461	0.185795162	0.24191936	0.21409002	0.18404908	0.040871935
5	0.148099142	0.468646865	0.334453782	0.402164863	0.170302604	0.161207214	0.133807588	0.110026759	0.080127133	0.766606822	0.603448276	0.234751204	0.24330617	0.331912102	0.312146893	0.207084469	0.210144928
6	0.317021542	0.837209302	0.636085627	0.739195231	0.658934169	0.438919342	0.377314815	0.203825021	0.144921798	0.771956857	0.632462687	0.267679719	0.224814422	0.406355932	0.315028902	0.47260274	0.256926952
mean	0.196067359	0.434601798	0.322976105	0.381972598	0.323463377	0.194146047	0.163549921	0.154467445	0.139534416	0.676316637	0.511887925	0.245797437	0.242154994	0.343668001	0.299898888	0.265880888	0.240013851
sd	0.080984223	0.296403448	0.229519349	0.263239812	0.197435739	0.129130139	0.11241466	0.044751069	0.053663491	0.130228964	0.136402351	0.043749896	0.064288376	0.060256984	0.07808017	0.147242298	0.14977503
